# Supplementary material for: The genome of the oomycete Peronosclerospora sorghi, a cosmopolitan pathogen of maize and sorghum, is inflated with dispersed pseudogenes
Source: G3 (Bethesda). 2023 Jan 2;13(3):jkac340. doi: 10.1093/g3journal/jkac340 (PMC9997571; doi:10.1093/g3journal/jkac340)
Supplement: jkac340_Supplementary_Data [file jkac340_supplementary_data.zip]

Archive with 5 entries (5 files):
- Supplemental_Figures_S1_to_S6_G3-2022-403616.pdf
- Supplemental_File_1_G3-2022-403616.txt
- Supplemental_Material_Legends_G3-2022-403616.docx
- Supplemental_Tables_S1_to_S7_G3-2022-403616.xlsx
- SupplementaryFile2.html
