# Supplementary material for: The genome of the oomycete Peronosclerospora sorghi, a cosmopolitan pathogen of maize and sorghum, is inflated with dispersed pseudogenes
Source: G3 (Bethesda). 2023 Jan 2;13(3):jkac340. doi: 10.1093/g3journal/jkac340 (PMC9997571; doi:10.1093/g3journal/jkac340)
Supplement: jkac340_Supplementary_Data [file jkac340_supplementary_data.zip › Supplemental_File_1_G3-2022-403616.txt]

(((Phytophthora nicotianae:0.13498024454407081540,Phytophthora parasitica:0.00245334226607855531):0.03429776195617702944[100],Phytophthora cactorum:0.02693898106375837431):0.00329910519432210624[63],(((Phytophthora pluvialis:0.05547700866014571019,((Phytophthora capsici:0.06869996699339117607,Phytophthora colocasiae:0.02115823143416932159):0.00681587423152084371[98],Phytophthora multivora:0.03473234265202940901):0.05167643147640965662[100]):0.01015153913497090880[87],((Phytophthora agathidicida:0.05821080217300346471,(((((Phytophthora lateralis:0.01839918367046013484,Phytophthora ramorum:0.01311810650822145888):0.03721071126136735185[100],Phytophthora cryptogea:0.05835308488457552345):0.02521194313326501069[100],(Globisporangium ultimum:0.44565177925745352860,Phytophthora kernoviae:0.09462396040133755348):0.02773337683256176661[98]):0.01008949613689782109[73],(Phytophthora pinifolia:0.09362071007703041958,(Phytophthora sojae:0.03916150312263596417,(Phytophthora fragariae:0.00372594611837165270,Phytophthora rubi:0.00189135061436329654):0.04080487768006781785[100]):0.02930340070649686129[100]):0.01022050511628033037[87]):0.00641938595448360121[50],((Pseudoperonospora cubensis:0.09969292875859868397,(Peronospora effusa R14:0.00089856105956596845,(Peronospora effusa UA202013:0.00966772068924903576,Peronospora effusa R13:0.00367541443123409932):0.00283868763634813033[75]):0.10585190926732898631[100]):0.01572526327890113457[97],((Sclerospora graminicola:0.11806697381170284944,Peronosclerospora sorghi:0.10695801627059453587):0.09943998888500202304[100],Hyaloperonospora arabidopsidis:0.15749981288965683723):0.01437500822032179541[96]):0.02995672873527563743[100]):0.00320717142949458961[31]):0.00823480581763010554[74],((Phytophthora litchii:0.02372396873785008117,Phytophthora palmivora:0.02796363937689858026):0.00897678044187549817[100],Phytophthora megakarya:0.05452515931381698294):0.02096167321359179367[100]):0.00845787661899175675[73]):0.01481090366095482412[100],(Bremia lactucae:0.20483011400162917659,(Plasmopara halstedii:0.13185559621229250848,(Plasmopara viticola JL-7-2:0.16463006022761117464,Plasmopara viticola INRA-PV221:0.00092654025818873092):0.11263667680185990294[100]):0.03504406298081003818[100]):0.04301732487504229124[100]):0.01395256314703185660[92],Phytophthora infestans:0.08184754594639059855);
