# Supplementary material for: The genome of the oomycete Peronosclerospora sorghi, a cosmopolitan pathogen of maize and sorghum, is inflated with dispersed pseudogenes
Source: G3 (Bethesda). 2023 Jan 2;13(3):jkac340. doi: 10.1093/g3journal/jkac340 (PMC9997571; doi:10.1093/g3journal/jkac340)
Supplement: jkac340_Supplementary_Data [file jkac340_supplementary_data.zip › Supplemental_Tables_S1_to_S7_G3-2022-403616.xlsx]

## Sheet: Table S1
Supplementary Table S1. Intermediate assembly statistics.
Assembler	Parameter	Contig N50	Contig Count	Scaffold N50	Scaffold Count	Assembly length	Percent gaps	Note
Supernova v2	maxreads=240m	39 kb	19588	293 kb	12684	341.6 Mb	0.0644	*Assembly used for HiRise scaffolding
Supernova v2	maxreads=200m	38 kb	19973	242 kb	13001	338.2 Mb	0.0593
Supernova v2	maxreads=210m	39 kb	19924	285 kb	12782	339.3 Mb	0.0609
Supernova v2	maxreads=220m	37 kb	20399	343 kb	13280	343.3 Mb	0.0645
Supernova v2	maxreads=230m	38 kb	20019	305 kb	12929	342.9 Mb	0.0658
Supernova v2	maxreads=250m	38 kb	20163	346 kb	12957	345.7 Mb	0.0685
Supernova v2	maxreads=260m	38 kb	20296	331 kb	13002	349.3 Mb	0.0722
Supernova v2	maxreads=300m	37 kb	20964	343 kb	13448	356.3 Mb	0.077
HiRise		39 kb	19593	19.44 Mb	8796	342.0 Mb	0.0655	*Assembly used in Supplementary Figure S1
Manual Curation		39 kb	19573	19.38 Mb	8780	341.8 Mb	0.0655	*Final assembly
Submission to NCBI		42 kb	17449	19.44 Mb	6744	325.3 Mb	0.0679	*Only Chr. 0 differs from previous version

## Sheet: Table S2
Supplementary Table S2. List of oomycete assemblies used for orthology analysis.
Order	Family	Genus	Species	Isolate	Downy Mildew Clade
Peronosporales	Peronosporaceae	Peronosclerospora	sorghi		Downy Mildew 2
Peronosporales	Peronosporaceae	Hyaloperonospora	arabidopsidis		Downy Mildew 2
Peronosporales	Peronosporaceae	Peronospora	effusa	R13	Downy Mildew 2
Peronosporales	Peronosporaceae	Peronospora	effusa	R14	Downy Mildew 2
Peronosporales	Peronosporaceae	Peronospora	effusa	UA202013	Downy Mildew 2
Peronosporales	Peronosporaceae	Peronospora	tabacina	S26	Downy Mildew 2
Peronosporales	Peronosporaceae	Peronospora	tabacina	J2	Downy Mildew 2
Peronosporales	Peronosporaceae	Phytophthora	cactorum
Peronosporales	Peronosporaceae	Phytophthora	capsici
Peronosporales	Peronosporaceae	Phytophthora	cinnamomi
Peronosporales	Peronosporaceae	Phytophthora	infestans
Peronosporales	Peronosporaceae	Phytophthora	kernoviae
Peronosporales	Peronosporaceae	Phytophthora	megakarya
Peronosporales	Peronosporaceae	Phytophthora	nicotianae	AM5888
Peronosporales	Peronosporaceae	Phytophthora	nicotianae	R0
Peronosporales	Peronosporaceae	Phytophthora	palmivora
Peronosporales	Peronosporaceae	Phytophthora	parasitica
Peronosporales	Peronosporaceae	Phytophthora	ramorum
Peronosporales	Peronosporaceae	Phytophthora	sojae
Peronosporales	Peronosporaceae	Bremia	lactucae		Downy Mildew 1
Peronosporales	Peronosporaceae	Plasmopara	halstedii		Downy Mildew 1
Peronosporales	Peronosporaceae	Plasmopara	muralis		Downy Mildew 1
Peronosporales	Peronosporaceae	Plasmopara	viticola		Downy Mildew 1
Peronosporales	Albuginaceae	Albugo	candida
Peronosporales	Albuginaceae	Albugo	laibachii
Peronosporales	Pythiaceae	Globisporangium	irregulare
Peronosporales	Pythiaceae	Globisporangium	ultimum	BR650
Peronosporales	Pythiaceae	Globisporangium	ultimum	DAOMBR144
Peronosporales	Pythiaceae	Phytopythium	vexans
Peronosporales	Pythiaceae	Pythium	insidiosum
Peronosporales	Pythiaceae	Pythium	iwayamai
Peronosporales	Pythiaceae	Pythium	aphanidermatum
Peronosporales	Pythiaceae	Pythium	arrhenomanes
Saprolegniales	Leptolegniaceae	Aphanomyces	astaci
Saprolegniales	Leptolegniaceae	Aphanomyces	invadans
Saprolegniales	Saprolegniaceae	Achlya	hypogyna
Saprolegniales	Saprolegniaceae	Saprolegnia	diclina
Saprolegniales	Saprolegniaceae	Saprolegnia	parasitica
Saprolegniales	Saprolegniaceae	Thraustotheca	clavlata

## Sheet: Table S3
Supplementary Table S3. Ranked count of Pfam domains encoded by distinct assembled transcripts.
Count	Pfam ID	Pfam description
836	PF00069	Protein kinase domain
395	PF00400	WD domain, G-beta repeat
310	PF00169	PH domain
261	PF00076	RNA recognition motif. (a.k.a. RRM, RBD, or RNP domain)
248	PF00153	Mitochondrial carrier protein
232	PF01363	FYVE zinc finger
212	PF00004	ATPase family associated with various cellular activities (AAA)
199	PF00415	Regulator of chromosome condensation (RCC1) repeat
193	PF00271	Helicase conserved C-terminal domain
184	PF07727	Reverse transcriptase (RNA-dependent DNA polymerase)
144	PF00566	Rab-GTPase-TBC domain
141	PF00106	short chain dehydrogenase
137	PF03901	Alg9-like mannosyltransferase family
134	PF13181	Tetratricopeptide repeat
133	PF12796	Ankyrin repeats (3 copies)
133	PF07714	Protein tyrosine and serine/threonine kinase
132	PF10551	MULE transposase domain
132	PF03109	ABC1 family
132	PF00270	DEAD/DEAH box helicase
130	PF00787	PX domain
126	PF00136	DNA polymerase family B
124	PF00149	Calcineurin-like phosphoesterase
124	PF00071	Ras family
117	PF03104	DNA polymerase family B, exonuclease domain
115	PF00249	Myb-like DNA-binding domain
111	PF00005	ABC transporter
108	PF01490	Transmembrane amino acid transporter protein
107	PF00443	Ubiquitin carboxyl-terminal hydrolase
107	PF00291	Pyridoxal-phosphate dependent enzyme
107	PF00226	DnaJ domain
106	PF00628	PHD-finger
103	PF00481	Protein phosphatase 2C
102	PF06650	SHR-binding domain of vacuolar-sorting associated protein 13
99	PF00155	Aminotransferase class I and II
98	PF00083	Sugar (and other) transporter
97	PF16909	Vacuolar-sorting-associated 13 protein C-terminal
96	PF00171	Aldehyde dehydrogenase family
94	PF08423	Rad51
94	PF01504	Phosphatidylinositol-4-phosphate 5-Kinase
93	PF13639	Ring finger domain
91	PF00498	FHA domain
91	PF00240	Ubiquitin family
90	PF00397	WW domain
89	PF01529	DHHC palmitoyltransferase
88	PF12624	N-terminal region of Chorein or VPS13
88	PF00439	Bromodomain
88	PF00168	C2 domain
87	PF00581	Rhodanese-like domain
85	PF13920	Zinc finger, C3HC4 type (RING finger)
85	PF03372	Endonuclease/Exonuclease/phosphatase family
84	PF04130	Gamma tubulin complex component C-terminal
84	PF00579	tRNA synthetases class I (W and Y)
83	PF00501	AMP-binding enzyme
83	PF00160	Cyclophilin type peptidyl-prolyl cis-trans isomerase/CLD
81	PF00179	Ubiquitin-conjugating enzyme
80	PF10475	Vacuolar-sorting protein 54, of GARP complex
78	PF01764	Lipase (class 3)
76	PF05192	MutS domain III
76	PF01274	Malate synthase
74	PF17862	AAA+ lid domain
74	PF17681	Gamma tubulin complex component N-terminal
74	PF00888	Cullin family
73	PF00651	BTB/POZ domain
72	PF00856	SET domain
71	PF13855	Leucine rich repeat
71	PF00176	SNF2 family N-terminal domain
71	PF00009	Elongation factor Tu GTP binding domain
70	PF02181	Formin Homology 2 Domain
70	PF00632	HECT-domain (ubiquitin-transferase)
69	PF16908	Vacuolar sorting-associated protein 13, N-terminal
68	PF06733	DEAD_2
67	PF12895	Anaphase-promoting complex, cyclosome, subunit 3
67	PF05699	hAT family C-terminal dimerisation region
67	PF01926	50S ribosome-binding GTPase
65	PF00085	Thioredoxin
65	PF00063	Myosin head (motor domain)
64	PF01344	Kelch motif
64	PF00300	Histidine phosphatase superfamily (branch 1)
62	PF09409	PUB domain
62	PF06602	Myotubularin-like phosphatase domain
62	PF04042	DNA polymerase alpha/epsilon subunit B
62	PF00134	Cyclin, N-terminal domain
61	PF10474	Protein of unknown function C-terminus (DUF2451)
61	PF04727	ELMO/CED-12 family
60	PF13516	Leucine Rich repeat
60	PF13499	EF-hand domain pair
59	PF13307	Helicase C-terminal domain
59	PF10294	Lysine methyltransferase
59	PF00078	Reverse transcriptase (RNA-dependent DNA polymerase)
58	PF12009	Telomerase ribonucleoprotein complex - RNA binding domain
58	PF00488	MutS domain V
57	PF02138	Beige/BEACH domain
56	PF00122	E1-E2 ATPase
55	PF11051	Mannosyltransferase putative
55	PF07690	Major Facilitator Superfamily
55	PF00012	Hsp70 protein
54	PF00612	IQ calmodulin-binding motif
53	PF00642	Zinc finger C-x8-C-x5-C-x3-H type (and similar)
52	PF03676	Uncharacterised protein family (UPF0183)
52	PF00352	Transcription factor TFIID (or TATA-binding protein, TBP)
51	PF12763	Cytoskeletal-regulatory complex EF hand
51	PF03155	ALG6, ALG8 glycosyltransferase family
51	PF00227	Proteasome subunit
50	PF02770	Acyl-CoA dehydrogenase, middle domain
50	PF01268	Formate--tetrahydrofolate ligase
50	PF00814	tRNA N6-adenosine threonylcarbamoyltransferase
50	PF00454	Phosphatidylinositol 3- and 4-kinase
49	PF07992	Pyridine nucleotide-disulphide oxidoreductase
49	PF07569	TUP1-like enhancer of split
49	PF00995	Sec1 family
48	PF14844	PH domain associated with Beige/BEACH
48	PF10508	Proteasome non-ATPase 26S subunit
48	PF04928	Poly(A) polymerase central domain
48	PF02902	Ulp1 protease family, C-terminal catalytic domain
48	PF02771	Acyl-CoA dehydrogenase, N-terminal domain
47	PF13432	Tetratricopeptide repeat
47	PF13424	Tetratricopeptide repeat
47	PF03227	Gamma interferon inducible lysosomal thiol reductase (GILT)
47	PF01217	Clathrin adaptor complex small chain
47	PF00328	Histidine phosphatase superfamily (branch 2)
47	PF00225	Kinesin motor domain
46	PF06087	Tyrosyl-DNA phosphodiesterase
46	PF01399	PCI domain
46	PF00664	ABC transporter transmembrane region
46	PF00441	Acyl-CoA dehydrogenase, C-terminal domain
45	PF08159	NUC153 domain
45	PF05631	Sugar-tranasporters, 12 TM
45	PF04212	MIT (microtubule interacting and transport) domain
45	PF02364	1,3-beta-glucan synthase component
45	PF01545	Cation efflux family
45	PF00982	Glycosyltransferase family 20
44	PF13637	Ankyrin repeats (many copies)
44	PF01148	Cytidylyltransferase family
44	PF00514	Armadillo/beta-catenin-like repeat
44	PF00493	MCM P-loop domain
44	PF00211	Adenylate and Guanylate cyclase catalytic domain
44	PF00023	Ankyrin repeat
43	PF14681	Uracil phosphoribosyltransferase
43	PF06218	Nitrogen permease regulator 2
43	PF02373	JmjC domain, hydroxylase
43	PF00702	haloacid dehalogenase-like hydrolase
43	PF00571	CBS domain
42	PF12146	Serine aminopeptidase, S33
42	PF12022	Domain of unknown function (DUF3510)
42	PF02358	Trehalose-phosphatase
42	PF00293	NUDIX domain
41	PF12157	Protein of unknown function (DUF3591)
41	PF04142	Nucleotide-sugar transporter
41	PF01189	16S rRNA methyltransferase RsmB/F
41	PF00175	Oxidoreductase NAD-binding domain
41	PF00098	Zinc knuckle
40	PF17855	MCM AAA-lid domain
40	PF09336	Vps4 C terminal oligomerisation domain
40	PF01138	3' exoribonuclease family, domain 1
40	PF00112	Papain family cysteine protease
39	PF17773	UPF0176 acylphosphatase like domain
39	PF13087	AAA domain
39	PF08610	Peroxisomal membrane protein (Pex16)
39	PF05916	GINS complex protein
39	PF02791	DDT domain
39	PF02463	RecF/RecN/SMC N terminal domain
39	PF01433	Peptidase family M1 domain
39	PF01423	LSM domain
39	PF01293	Phosphoenolpyruvate carboxykinase
38	PF17207	MCM OB domain
38	PF13921	Myb-like DNA-binding domain
38	PF13086	AAA domain
38	PF05406	WGR domain
38	PF04515	Plasma-membrane choline transporter
38	PF03095	Phosphotyrosyl phosphate activator (PTPA) protein
38	PF00254	FKBP-type peptidyl-prolyl cis-trans isomerase
37	PF15787	Domain of unknown function (DUF4704)
37	PF13193	AMP-binding enzyme C-terminal domain
37	PF04855	SNF5 / SMARCB1 / INI1
37	PF01532	Glycosyl hydrolase family 47
37	PF01207	Dihydrouridine synthase (Dus)
37	PF00622	SPRY domain
37	PF00266	Aminotransferase class-V
37	PF00046	Homeodomain
36	PF14716	Helix-hairpin-helix domain
36	PF13520	Amino acid permease
36	PF01432	Peptidase family M3
36	PF01398	JAB1/Mov34/MPN/PAD-1 ubiquitin protease
35	PF12894	Anaphase-promoting complex subunit 4 WD40 domain
35	PF06148	COG (conserved oligomeric Golgi) complex component, COG2
35	PF04055	Radical SAM superfamily
35	PF01753	MYND finger
35	PF01553	Acyltransferase
35	PF00782	Dual specificity phosphatase, catalytic domain
35	PF00627	UBA/TS-N domain
35	PF00433	Protein kinase C terminal domain
35	PF00089	Trypsin
35	PF00067	Cytochrome P450
34	PF16916	Dimerisation domain of Zinc Transporter
34	PF16177	Acetyl-coenzyme A synthetase N-terminus
34	PF13621	Cupin-like domain
34	PF13344	Haloacid dehalogenase-like hydrolase
34	PF05843	Suppressor of forked protein (Suf)
34	PF03151	Triose-phosphate Transporter family
34	PF01694	Rhomboid family
34	PF00999	Sodium/hydrogen exchanger family
34	PF00899	ThiF family
34	PF00855	PWWP domain
34	PF00667	FAD binding domain
34	PF00644	Poly(ADP-ribose) polymerase catalytic domain
34	PF00583	Acetyltransferase (GNAT) family
34	PF00561	alpha/beta hydrolase fold
34	PF00027	Cyclic nucleotide-binding domain
33	PF13418	Galactose oxidase, central domain
33	PF04937	Protein of unknown function (DUF 659)
33	PF04547	Calcium-activated chloride channel
33	PF04108	Autophagy protein Apg17
33	PF03184	DDE superfamily endonuclease
33	PF01925	Sulfite exporter TauE/SafE
33	PF01121	Dephospho-CoA kinase
32	PF13415	Galactose oxidase, central domain
32	PF07970	Endoplasmic reticulum vesicle transporter
32	PF02353	Mycolic acid cyclopropane synthetase
32	PF02204	Vacuolar sorting protein 9 (VPS9) domain
32	PF02037	SAP domain
32	PF01979	Amidohydrolase family
32	PF00849	RNA pseudouridylate synthase
32	PF00682	HMGL-like
32	PF00515	Tetratricopeptide repeat
32	PF00133	tRNA synthetases class I (I, L, M and V)
32	PF00118	TCP-1/cpn60 chaperonin family
31	PF17900	Peptidase M1 N-terminal domain
31	PF16016	VAD1 Analog of StAR-related lipid transfer domain
31	PF02984	Cyclin, C-terminal domain
31	PF02338	OTU-like cysteine protease
31	PF01061	ABC-2 type transporter
31	PF00505	HMG (high mobility group) box
30	PF05193	Peptidase M16 inactive domain
30	PF02518	Histidine kinase-, DNA gyrase B-, and HSP90-like ATPase
30	PF01603	Protein phosphatase 2A regulatory B subunit (B56 family)
30	PF01142	tRNA pseudouridine synthase D (TruD)
30	PF00170	bZIP transcription factor
29	PF15613	Williams-Beuren syndrome DDT (WSD), D-TOX E motif
29	PF13589	Histidine kinase-, DNA gyrase B-, and HSP90-like ATPase
29	PF10557	Cullin protein neddylation domain
29	PF06839	GRF zinc finger
29	PF03105	SPX domain
29	PF02893	GRAM domain
29	PF02375	jmjN domain
28	PF14223	gag-polypeptide of LTR copia-type
28	PF13561	Enoyl-(Acyl carrier protein) reductase
28	PF09127	Leukotriene A4 hydrolase, C-terminal
28	PF05653	Magnesium transporter NIPA
28	PF04926	Poly(A) polymerase predicted RNA binding domain
28	PF03221	Tc5 transposase DNA-binding domain
28	PF02877	Poly(ADP-ribose) polymerase, regulatory domain
28	PF02628	Cytochrome oxidase assembly protein
28	PF00755	Choline/Carnitine o-acyltransferase
28	PF00675	Insulinase (Peptidase family M16)
28	PF00109	Beta-ketoacyl synthase, N-terminal domain
27	PF16543	DRG Family Regulatory Proteins, Tma46
27	PF09334	tRNA synthetases class I (M)
27	PF07720	Tetratricopeptide repeat
27	PF07687	Peptidase dimerisation domain
27	PF03162	Tyrosine phosphatase family
27	PF03092	BT1 family
27	PF02985	HEAT repeat
27	PF02852	Pyridine nucleotide-disulphide oxidoreductase, dimerisation domain
27	PF01412	Putative GTPase activating protein for Arf
27	PF01105	emp24/gp25L/p24 family/GOLD
27	PF00450	Serine carboxypeptidase
27	PF00307	Calponin homology (CH) domain
27	PF00191	Annexin
27	PF00132	Bacterial transferase hexapeptide (six repeats)
27	PF00091	Tubulin/FtsZ family, GTPase domain
26	PF13857	Ankyrin repeats (many copies)
26	PF13649	Methyltransferase domain
26	PF13242	HAD-hyrolase-like
26	PF10343	Potential Queuosine, Q, salvage protein family
26	PF07728	AAA domain (dynein-related subfamily)
26	PF05347	Complex 1 protein (LYR family)
26	PF03357	Snf7
26	PF03198	Glucanosyltransferase
26	PF03143	Elongation factor Tu C-terminal domain
26	PF02450	Lecithin:cholesterol acyltransferase
26	PF01969	Protein of unknown function DUF111
26	PF01208	Uroporphyrinogen decarboxylase (URO-D)
26	PF01066	CDP-alcohol phosphatidyltransferase
26	PF00676	Dehydrogenase E1 component
26	PF00026	Eukaryotic aspartyl protease
25	PF16656	Purple acid Phosphatase, N-terminal domain
25	PF14008	Iron/zinc purple acid phosphatase-like protein C
25	PF12368	Rhodanase C-terminal
25	PF08627	CRT-like, chloroquine-resistance transporter-like
25	PF06027	Solute carrier family 35
25	PF04114	Gaa1-like, GPI transamidase component
25	PF03638	Tesmin/TSO1-like CXC domain, cysteine-rich domain
25	PF03630	Fumble
25	PF03446	NAD binding domain of 6-phosphogluconate dehydrogenase
25	PF03171	2OG-Fe(II) oxygenase superfamily
25	PF02735	Ku70/Ku80 beta-barrel domain
25	PF02115	RHO protein GDP dissociation inhibitor
25	PF01479	S4 domain
25	PF01425	Amidase
25	PF01119	DNA mismatch repair protein, C-terminal domain
25	PF00867	XPG I-region
25	PF00793	DAHP synthetase I family
25	PF00385	Chromo (CHRromatin Organisation MOdifier) domain
25	PF00188	Cysteine-rich secretory protein family
25	PF00097	Zinc finger, C3HC4 type (RING finger)
24	PF14608	RNA-binding, Nab2-type zinc finger
24	PF13673	Acetyltransferase (GNAT) domain
24	PF13359	DDE superfamily endonuclease
24	PF10312	Conserved mid region of cactin
24	PF09768	Peptidase M76 family
24	PF08320	PIG-X / PBN1
24	PF02517	CPBP intramembrane metalloprotease
24	PF02441	Flavoprotein
24	PF02219	Methylenetetrahydrofolate reductase
24	PF00010	Helix-loop-helix DNA-binding domain
23	PF14833	NAD-binding of NADP-dependent 3-hydroxyisobutyrate dehydrogenase
23	PF13450	NAD(P)-binding Rossmann-like domain
23	PF10152	Subunit CCDC53 of WASH complex
23	PF09668	Aspartyl protease
23	PF08240	Alcohol dehydrogenase GroES-like domain
23	PF06201	PITH domain
23	PF06155	Gamma-butyrobetaine hydroxylase-like, N-terminal
23	PF05739	SNARE domain
23	PF05557	Mitotic checkpoint protein
23	PF05190	MutS family domain IV
23	PF03820	Sideroflexins
23	PF03144	Elongation factor Tu domain 2
23	PF02867	Ribonucleotide reductase, barrel domain
23	PF01431	Peptidase family M13
23	PF01008	Initiation factor 2 subunit family
23	PF00989	PAS fold
23	PF00850	Histone deacetylase domain
23	PF00789	UBX domain
23	PF00626	Gelsolin repeat
23	PF00569	Zinc finger, ZZ type
23	PF00403	Heavy-metal-associated domain
22	PF16199	Radical_SAM C-terminal domain
22	PF11957	THO complex subunit 1 transcription elongation factor
22	PF10436	Mitochondrial branched-chain alpha-ketoacid dehydrogenase kinase
22	PF06886	Targeting protein for Xklp2 (TPX2) domain
22	PF06203	CCT motif
22	PF04678	Mitochondrial calcium uniporter
22	PF02141	DENN (AEX-3) domain
22	PF01612	3'-5' exonuclease
22	PF01465	GRIP domain
22	PF01419	Jacalin-like lectin domain
22	PF00752	XPG N-terminal domain
22	PF00412	LIM domain
22	PF00378	Enoyl-CoA hydratase/isomerase
22	PF00173	Cytochrome b5-like Heme/Steroid binding domain
21	PF19047	HOOK domain
21	PF17652	Glycosyl hydrolase family 81 C-terminal domain
21	PF14580	Leucine-rich repeat
21	PF13671	AAA domain
21	PF11976	Ubiquitin-2 like Rad60 SUMO-like
21	PF10609	NUBPL iron-transfer P-loop NTPase
21	PF09751	Nuclear protein Es2
21	PF09418	Protein of unknown function (DUF2009)
21	PF07958	Protein of unknown function (DUF1688)
21	PF07856	Mediator of CRAC channel activity
21	PF07264	Etoposide-induced protein 2.4 (EI24)
21	PF05622	HOOK protein coiled-coil region
21	PF05383	La domain
21	PF04189	Gcd10p family
21	PF03731	Ku70/Ku80 N-terminal alpha/beta domain
21	PF03639	Glycosyl hydrolase family 81 N-terminal domain
21	PF03561	Allantoicase repeat
21	PF03371	PRP38 family
21	PF03211	Pectate lyase
21	PF02854	MIF4G domain
21	PF02259	FAT domain
21	PF01554	MatE
21	PF00939	Sodium:sulfate symporter transmembrane region
21	PF00650	CRAL/TRIO domain
21	PF00536	SAM domain (Sterile alpha motif)
21	PF00520	Ion transport protein
21	PF00022	Actin
20	PF19055	ABC-2 type transporter
20	PF13923	Zinc finger, C3HC4 type (RING finger)
20	PF13854	Kelch motif
20	PF12234	RAVE protein 1 C terminal
20	PF10396	GTP-binding protein TrmE N-terminus
20	PF08672	Anaphase promoting complex (APC) subunit 2
20	PF07859	alpha/beta hydrolase fold
20	PF07719	Tetratricopeptide repeat
20	PF05970	PIF1-like helicase
20	PF04408	Helicase associated domain (HA2)
20	PF04366	Las17-binding protein actin regulator
20	PF03029	Conserved hypothetical ATP binding protein
20	PF02826	D-isomer specific 2-hydroxyacid dehydrogenase, NAD binding domain
20	PF01728	FtsJ-like methyltransferase
20	PF01546	Peptidase family M20/M25/M40
20	PF01370	NAD dependent epimerase/dehydratase family
20	PF01266	FAD dependent oxidoreductase
20	PF01256	Carbohydrate kinase
20	PF00809	Pterin binding enzyme
20	PF00025	ADP-ribosylation factor family
19	PF17907	AWS domain
19	PF15612	WSTF, HB1, Itc1p, MBD9 motif 1
19	PF14226	non-haem dioxygenase in morphine synthesis N-terminal
19	PF13540	Regulator of chromosome condensation (RCC1) repeat
19	PF13445	RING-type zinc-finger
19	PF13414	TPR repeat
19	PF12129	Male germ-cell putative homeodomain transcription factor
19	PF10193	Telomere length regulation protein
19	PF09724	Sister chromatid cohesion protein Dcc1
19	PF08572	pre-mRNA processing factor 3 (PRP3)
19	PF07059	Protein of unknown function (DUF1336)
19	PF06814	Lung seven transmembrane receptor
19	PF06454	Protein of unknown function (DUF1084)
19	PF06437	IMP-specific 5'-nucleotidase
19	PF04969	CS domain
19	PF03828	Cid1 family poly A polymerase
19	PF02737	3-hydroxyacyl-CoA dehydrogenase, NAD binding domain
19	PF02263	Guanylate-binding protein, N-terminal domain
19	PF01909	Nucleotidyltransferase domain
19	PF01652	Eukaryotic initiation factor 4E
19	PF00892	EamA-like transporter family
19	PF00730	HhH-GPD superfamily base excision DNA repair protein
19	PF00557	Metallopeptidase family M24
19	PF00533	BRCA1 C Terminus (BRCT) domain
19	PF00364	Biotin-requiring enzyme
18	PF14543	Xylanase inhibitor N-terminal
18	PF13832	PHD-zinc-finger like domain
18	PF13831	PHD-finger
18	PF13489	Methyltransferase domain
18	PF10607	CTLH/CRA C-terminal to LisH motif domain
18	PF10377	Autophagy-related protein 11
18	PF09412	Endoribonuclease XendoU
18	PF08711	TFIIS helical bundle-like domain
18	PF08578	Protein of unknown function (DUF1765)
18	PF08246	Cathepsin propeptide inhibitor domain (I29)
18	PF08241	Methyltransferase domain
18	PF08207	Elongation factor P (EF-P) KOW-like domain
18	PF07699	Putative ephrin-receptor like
18	PF05783	Dynein light intermediate chain (DLIC)
18	PF05470	Eukaryotic translation initiation factor 3 subunit 8 N-terminus
18	PF05219	DREV methyltransferase
18	PF03810	Importin-beta N-terminal domain
18	PF02383	SacI homology domain
18	PF01602	Adaptin N terminal region
18	PF01331	mRNA capping enzyme, catalytic domain
18	PF01205	Uncharacterized protein family UPF0029
18	PF01171	PP-loop family
18	PF01151	GNS1/SUR4 family
18	PF01127	Succinate dehydrogenase/Fumarate reductase transmembrane subunit
18	PF01080	Presenilin
18	PF01041	DegT/DnrJ/EryC1/StrS aminotransferase family
18	PF00916	Sulfate permease family
18	PF00535	Glycosyl transferase family 2
18	PF00480	ROK family
18	PF00447	HSF-type DNA-binding
18	PF00348	Polyprenyl synthetase
18	PF00150	Cellulase (glycosyl hydrolase family 5)
18	PF00117	Glutamine amidotransferase class-I
17	PF17835	NOG1 N-terminal helical domain
17	PF14551	MCM N-terminal domain
17	PF14541	Xylanase inhibitor C-terminal
17	PF13521	AAA domain
17	PF13393	Histidyl-tRNA synthetase
17	PF13246	Cation transport ATPase (P-type)
17	PF13091	PLD-like domain
17	PF12896	Anaphase-promoting complex, cyclosome, subunit 4
17	PF11397	Glycosyltransferase (GlcNAc)
17	PF09139	Phosphatidate cytidylyltransferase, mitochondrial
17	PF08700	Vps51/Vps67
17	PF08190	PIH1 N-terminal domain
17	PF07973	Threonyl and Alanyl tRNA synthetase second additional domain
17	PF07928	Vps54-like protein
17	PF07522	DNA repair metallo-beta-lactamase
17	PF05773	RWD domain
17	PF04757	Pex2 / Pex12 amino terminal region
17	PF04641	Rtf2 RING-finger
17	PF04145	Ctr copper transporter family
17	PF03999	Microtubule associated protein (MAP65/ASE1 family)
17	PF03577	Peptidase family C69
17	PF03399	SAC3/GANP family
17	PF03188	Eukaryotic cytochrome b561
17	PF03129	Anticodon binding domain
17	PF02928	C5HC2 zinc finger
17	PF02779	Transketolase, pyrimidine binding domain
17	PF02319	E2F/DP family winged-helix DNA-binding domain
17	PF02225	PA domain
17	PF02148	Zn-finger in ubiquitin-hydrolases and other protein
17	PF02135	TAZ zinc finger
17	PF01956	Integral membrane protein EMC3/TMCO1-like
17	PF01872	RibD C-terminal domain
17	PF01569	PAP2 superfamily
17	PF01039	Carboxyl transferase domain
17	PF00732	GMC oxidoreductase
17	PF00679	Elongation factor G C-terminus
17	PF00641	Zn-finger in Ran binding protein and others
17	PF00620	RhoGAP domain
17	PF00406	Adenylate kinase
17	PF00355	Rieske [2Fe-2S] domain
17	PF00246	Zinc carboxypeptidase
17	PF00125	Core histone H2A/H2B/H3/H4
16	PF16414	Niemann-Pick C1 N terminus
16	PF14593	PH domain
16	PF13906	C-terminus of AA_permease
16	PF13472	GDSL-like Lipase/Acylhydrolase family
16	PF13012	Maintenance of mitochondrial structure and function
16	PF10584	Proteasome subunit A N-terminal signature
16	PF10502	Signal peptidase, peptidase S26
16	PF09742	Dyggve-Melchior-Clausen syndrome protein
16	PF08163	NUC194 domain
16	PF06337	DUSP domain
16	PF03083	Sugar efflux transporter for intercellular exchange
16	PF02574	Homocysteine S-methyltransferase
16	PF02558	Ketopantoate reductase PanE/ApbA
16	PF01875	Memo-like protein
16	PF01650	Peptidase C13 family
16	PF01590	GAF domain
16	PF01535	PPR repeat
16	PF01416	tRNA pseudouridine synthase
16	PF00964	Elicitin
16	PF00909	Ammonium Transporter Family
16	PF00795	Carbon-nitrogen hydrolase
16	PF00696	Amino acid kinase family
16	PF00654	Voltage gated chloride channel
16	PF00617	RasGEF domain
16	PF00595	PDZ domain
16	PF00564	PB1 domain
16	PF00264	Common central domain of tyrosinase
16	PF00241	Cofilin/tropomyosin-type actin-binding protein
16	PF00096	Zinc finger, C2H2 type
15	PF17820	PDZ domain
15	PF14853	Fis1 C-terminal tetratricopeptide repeat
15	PF13893	RNA recognition motif. (a.k.a. RRM, RBD, or RNP domain)
15	PF13500	AAA domain
15	PF13419	Haloacid dehalogenase-like hydrolase
15	PF12315	Protein DA1
15	PF11971	CAMSAP CH domain
15	PF08676	MutL C terminal dimerisation domain
15	PF08569	Mo25-like
15	PF08513	LisH
15	PF08367	Peptidase M16C associated
15	PF08264	Anticodon-binding domain of tRNA ligase
15	PF07557	Shugoshin C terminus
15	PF04893	Yip1 domain
15	PF04818	CID domain
15	PF04802	Component of IIS longevity pathway SMK-1
15	PF04564	U-box domain
15	PF04438	HIT zinc finger
15	PF03730	Ku70/Ku80 C-terminal arm
15	PF02892	BED zinc finger
15	PF02460	Patched family
15	PF02201	SWIB/MDM2 domain
15	PF02137	Adenosine-deaminase (editase) domain
15	PF01866	Putative diphthamide synthesis protein
15	PF01852	START domain
15	PF01709	Transcriptional regulator
15	PF01417	ENTH domain
15	PF01214	Casein kinase II regulatory subunit
15	PF01018	GTP1/OBG
15	PF00923	Transaldolase/Fructose-6-phosphate aldolase
15	PF00881	Nitroreductase family
15	PF00756	Putative esterase
15	PF00690	Cation transporter/ATPase, N-terminus
15	PF00490	Delta-aminolevulinic acid dehydratase
15	PF00389	D-isomer specific 2-hydroxyacid dehydrogenase, catalytic domain
15	PF00370	FGGY family of carbohydrate kinases, N-terminal domain
15	PF00183	Hsp90 protein
14	PF17772	MYST family zinc finger domain
14	PF16487	Mid domain of argonaute
14	PF16212	Phospholipid-translocating P-type ATPase C-terminal
14	PF16113	Enoyl-CoA hydratase/isomerase
14	PF13812	Pentatricopeptide repeat domain
14	PF13646	HEAT repeats
14	PF13640	2OG-Fe(II) oxygenase superfamily
14	PF13041	PPR repeat family
14	PF12697	Alpha/beta hydrolase family
14	PF12631	MnmE helical domain
14	PF12231	Rap1-interacting factor 1 N terminal
14	PF11717	RNA binding activity-knot of a chromodomain
14	PF09791	Oxidoreductase-like protein, N-terminal
14	PF08551	Eukaryotic integral membrane protein (DUF1751)
14	PF08544	GHMP kinases C terminal
14	PF08238	Sel1 repeat
14	PF08214	Histone acetylation protein
14	PF06728	GPI transamidase subunit PIG-U
14	PF05786	Condensin complex subunit 2
14	PF04998	RNA polymerase Rpb1, domain 5
14	PF04652	Vta1 like
14	PF04511	Der1-like family
14	PF04051	Transport protein particle (TRAPP) component
14	PF03935	Beta-glucan synthesis-associated protein (SKN1)
14	PF03859	CG-1 domain
14	PF03725	3' exoribonuclease family, domain 2
14	PF03345	Oligosaccharyltransferase 48 kDa subunit beta
14	PF02862	DDHD domain
14	PF02782	FGGY family of carbohydrate kinases, C-terminal domain
14	PF02229	Transcriptional Coactivator p15 (PC4)
14	PF01960	ArgJ family
14	PF01813	ATP synthase subunit D
14	PF01746	tRNA (Guanine-1)-methyltransferase
14	PF01740	STAS domain
14	PF01713	Smr domain
14	PF01480	PWI domain
14	PF01409	tRNA synthetases class II core domain (F)
14	PF01408	Oxidoreductase family, NAD-binding Rossmann fold
14	PF01135	Protein-L-isoaspartate(D-aspartate) O-methyltransferase (PCMT)
14	PF01132	Elongation factor P (EF-P) OB domain
14	PF01026	TatD related DNase
14	PF00970	Oxidoreductase FAD-binding domain
14	PF00781	Diacylglycerol kinase catalytic domain
14	PF00633	Helix-hairpin-helix motif
14	PF00351	Biopterin-dependent aromatic amino acid hydroxylase
14	PF00335	Tetraspanin family
14	PF00326	Prolyl oligopeptidase family
14	PF00102	Protein-tyrosine phosphatase
13	PF19031	First Longin domain of INTU, CCZ1 and HPS4
13	PF18264	CXC domain
13	PF18044	CCCH-type zinc finger
13	PF17655	Inward rectifier potassium channel C-terminal domain
13	PF17177	Pentacotripeptide-repeat region of PRORP
13	PF16420	Ubiquitin-like modifier-activating enzyme ATG7 N-terminus
13	PF16187	Middle or third domain of peptidase_M16
13	PF16186	Atypical Arm repeat
13	PF13874	Nucleoporin complex subunit 54
13	PF13850	Endoplasmic Reticulum-Golgi Intermediate Compartment (ERGIC)
13	PF13532	2OG-Fe(II) oxygenase superfamily
13	PF13519	von Willebrand factor type A domain
13	PF13238	AAA domain
13	PF10585	Ubiquitin-activating enzyme active site
13	PF10228	Uncharacterised conserved protein (DUF2228)
13	PF10143	2,3-bisphosphoglycerate-independent phosphoglycerate mutase
13	PF09787	Golgin subfamily A member 5
13	PF08662	Eukaryotic translation initiation factor eIF2A
13	PF08235	LNS2 (Lipin/Ned1/Smp2)
13	PF07717	Oligonucleotide/oligosaccharide-binding (OB)-fold
13	PF07707	BTB And C-terminal Kelch
13	PF07534	TLD
13	PF05208	ALG3 protein
13	PF05188	MutS domain II
13	PF05118	Aspartyl/Asparaginyl beta-hydroxylase
13	PF04851	Type III restriction enzyme, res subunit
13	PF04406	Type IIB DNA topoisomerase
13	PF04124	Dor1-like family
13	PF03807	NADP oxidoreductase coenzyme F420-dependent
13	PF03770	Inositol polyphosphate kinase
13	PF03456	uDENN domain
13	PF03152	Ubiquitin fusion degradation protein UFD1
13	PF03062	MBOAT, membrane-bound O-acyltransferase family
13	PF03031	NLI interacting factor-like phosphatase
13	PF02894	Oxidoreductase family, C-terminal alpha/beta domain
13	PF02801	Beta-ketoacyl synthase, C-terminal domain
13	PF02042	RWP-RK domain
13	PF01896	DNA primase small subunit
13	PF01853	MOZ/SAS family
13	PF01585	G-patch domain
13	PF01556	DnaJ C terminal domain
13	PF01485	IBR domain, a half RING-finger domain
13	PF01223	DNA/RNA non-specific endonuclease
13	PF01068	ATP dependent DNA ligase domain
13	PF00994	Probable molybdopterin binding domain
13	PF00957	Synaptobrevin
13	PF00929	Exonuclease
13	PF00885	6,7-dimethyl-8-ribityllumazine synthase
13	PF00808	Histone-like transcription factor (CBF/NF-Y) and archaeal histone
13	PF00587	tRNA synthetase class II core domain (G, H, P, S and T)
13	PF00521	DNA gyrase/topoisomerase IV, subunit A
13	PF00474	Sodium:solute symporter family
13	PF00294	pfkB family carbohydrate kinase
13	PF00154	recA bacterial DNA recombination protein
13	PF00107	Zinc-binding dehydrogenase
13	PF00041	Fibronectin type III domain
13	PF00006	ATP synthase alpha/beta family, nucleotide-binding domain
12	PF19088	TUTase nucleotidyltransferase domain
12	PF19033	Intu longin-like domain 3
12	PF17189	Glycosyl hydrolase family 30 beta sandwich domain
12	PF16810	RXLR phytopathogen effector protein, Avirulence activity
12	PF16661	Metallo-beta-lactamase superfamily domain
12	PF16589	BRCT domain, a BRCA1 C-terminus domain
12	PF16488	Argonaute linker 2 domain
12	PF16209	Phospholipid-translocating ATPase N-terminal
12	PF14929	TAF RNA Polymerase I subunit A
12	PF14791	DNA polymerase beta thumb
12	PF14634	zinc-RING finger domain
12	PF13959	Domain of unknown function (DUF4217)
12	PF13793	N-terminal domain of ribose phosphate pyrophosphokinase
12	PF13365	Trypsin-like peptidase domain
12	PF12680	SnoaL-like domain
12	PF12348	CLASP N terminal
12	PF12171	Zinc-finger double-stranded RNA-binding
12	PF10510	Phosphatidylinositol-glycan biosynthesis class S protein
12	PF10391	Fingers domain of DNA polymerase lambda
12	PF10237	Probable N6-adenine methyltransferase
12	PF09285	Elongation factor P, C-terminal
12	PF09262	Peroxisome biogenesis factor 1, N-terminal
12	PF09066	Beta2-adaptin appendage, C-terminal sub-domain
12	PF08507	COPI associated protein
12	PF08386	TAP-like protein
12	PF07993	Male sterility protein
12	PF06470	SMC proteins Flexible Hinge Domain
12	PF04922	DIE2/ALG10 family
12	PF04921	XAP5, circadian clock regulator
12	PF04675	DNA ligase N terminus
12	PF04670	Gtr1/RagA G protein conserved region
12	PF04437	RINT-1 / TIP-1 family
12	PF04389	Peptidase family M28
12	PF04305	Protein of unknown function (DUF455)
12	PF04209	homogentisate 1,2-dioxygenase
12	PF04178	Got1/Sft2-like family
12	PF04176	TIP41-like family
12	PF04112	Mak10 subunit, NatC N(alpha)-terminal acetyltransferase
12	PF03798	TLC domain
12	PF03635	Vacuolar protein sorting-associated protein 35
12	PF03556	Cullin binding
12	PF03223	V-ATPase subunit C
12	PF03133	Tubulin-tyrosine ligase family
12	PF02996	Prefoldin subunit
12	PF02535	ZIP Zinc transporter
12	PF02466	Tim17/Tim22/Tim23/Pmp24 family
12	PF02171	Piwi domain
12	PF02127	Aminopeptidase I zinc metalloprotease (M18)
12	PF01966	HD domain
12	PF01676	Metalloenzyme superfamily
12	PF01351	Ribonuclease HII
12	PF00840	Glycosyl hydrolase family 7
12	PF00817	impB/mucB/samB family
12	PF00749	tRNA synthetases class I (E and Q), catalytic domain
12	PF00652	Ricin-type beta-trefoil lectin domain
12	PF00585	C-terminal regulatory domain of Threonine dehydratase
12	PF00560	Leucine Rich Repeat
12	PF00534	Glycosyl transferases group 1
12	PF00448	SRP54-type protein, GTPase domain
12	PF00382	Transcription factor TFIIB repeat
12	PF00198	2-oxoacid dehydrogenases acyltransferase (catalytic domain)
12	PF00137	ATP synthase subunit C
11	PF18995	Proteolysis_6 C-terminal
11	PF17120	Zinc-ribbon, C4HC2 type
11	PF17035	Bromodomain extra-terminal - transcription regulation
11	PF16529	WD40 region of Ge1, enhancer of mRNA-decapping protein
11	PF16076	Acyltransferase C-terminus
11	PF14748	Pyrroline-5-carboxylate reductase dimerisation
11	PF13867	Sin3 binding region of histone deacetylase complex subunit SAP30
11	PF13774	Regulated-SNARE-like domain
11	PF13460	NAD(P)H-binding
11	PF13360	PQQ-like domain
11	PF12726	SEN1 N terminal
11	PF12352	Snare region anchored in the vesicle membrane C-terminus
11	PF12340	Protein of unknown function (DUF3638)
11	PF11835	RRM-like domain
11	PF10269	Transmembrane Fragile-X-F protein
11	PF10266	Hereditary spastic paraplegia protein strumpellin
11	PF10075	CSN8/PSMD8/EIF3K family
11	PF09335	SNARE associated Golgi protein
11	PF09206	Alpha-L-arabinofuranosidase B, catalytic
11	PF08799	pre-mRNA processing factor 4 (PRP4) like
11	PF08743	Nse4 C-terminal
11	PF08616	Stabilization of polarity axis
11	PF08613	Cyclin
11	PF08546	Ketopantoate reductase PanE/ApbA C terminal
11	PF08448	PAS fold
11	PF08389	Exportin 1-like protein
11	PF07724	AAA domain (Cdc48 subfamily)
11	PF07002	Copine
11	PF06544	Protein of unknown function (DUF1115)
11	PF06423	GWT1
11	PF06011	Transient receptor potential (TRP) ion channel
11	PF05856	ARP2/3 complex 20 kDa subunit (ARPC4)
11	PF05677	Chlamydia CHLPS protein (DUF818)
11	PF05362	Lon protease (S16) C-terminal proteolytic domain
11	PF04858	TH1 protein
11	PF04777	Erv1 / Alr family
11	PF04218	CENP-B N-terminal DNA-binding domain
11	PF04157	EAP30/Vps36 family
11	PF04146	YT521-B-like domain
11	PF04113	Gpi16 subunit, GPI transamidase component
11	PF04086	Signal recognition particle, alpha subunit, N-terminal
11	PF03801	HEC/Ndc80p family
11	PF03147	Ferredoxin-fold anticodon binding domain
11	PF02990	Endomembrane protein 70
11	PF02881	SRP54-type protein, helical bundle domain
11	PF02878	Phosphoglucomutase/phosphomannomutase, alpha/beta/alpha domain I
11	PF02714	Calcium-dependent channel, 7TM region, putative phosphate
11	PF02684	Lipid-A-disaccharide synthetase
11	PF02636	Putative S-adenosyl-L-methionine-dependent methyltransferase
11	PF02207	Putative zinc finger in N-recognin (UBR box)
11	PF02145	Rap/ran-GAP
11	PF01920	Prefoldin subunit
11	PF01812	5-formyltetrahydrofolate cyclo-ligase family
11	PF01805	Surp module
11	PF01749	Importin beta binding domain
11	PF01557	Fumarylacetoacetate (FAA) hydrolase family
11	PF01302	CAP-Gly domain
11	PF01288	7,8-dihydro-6-hydroxymethylpterin-pyrophosphokinase (HPPK)
11	PF01239	Protein prenyltransferase alpha subunit repeat
11	PF00924	Mechanosensitive ion channel
11	PF00884	Sulfatase
11	PF00550	Phosphopantetheine attachment site
11	PF00462	Glutaredoxin
11	PF00432	Prenyltransferase and squalene oxidase repeat
11	PF00383	Cytidine and deoxycytidylate deaminase zinc-binding region
11	PF00255	Glutathione peroxidase
11	PF00206	Lyase
11	PF00202	Aminotransferase class-III
11	PF00017	SH2 domain
11	PF00013	KH domain
10	PF17123	RING-like zinc finger
10	PF16898	C-terminal associated domain of TOPRIM
10	PF16450	Proteasomal ATPase OB C-terminal domain
10	PF14815	NUDIX domain
10	PF14712	Snapin/Pallidin
10	PF14566	Inositol hexakisphosphate
10	PF14559	Tetratricopeptide repeat
10	PF14492	Elongation Factor G, domain III
10	PF13840	ACT domain
10	PF13456	Reverse transcriptase-like
10	PF13398	Peptidase M50B-like
10	PF13373	DUF2407 C-terminal domain
10	PF13279	Thioesterase-like superfamily
10	PF12799	Leucine Rich repeats (2 copies)
10	PF12717	non-SMC mitotic condensation complex subunit 1
10	PF12359	Protein of unknown function (DUF3645)
10	PF11969	Scavenger mRNA decapping enzyme C-term binding
10	PF11799	impB/mucB/samB family C-terminal domain
10	PF11470	TUG ubiquitin-like domain
10	PF10354	Domain of unknown function (DUF2431)
10	PF09816	RNA polymerase II transcription elongation factor
10	PF09733	VEFS-Box of polycomb protein
10	PF08660	Oligosaccharide biosynthesis protein Alg14 like
10	PF08123	Histone methylation protein DOT1
10	PF06422	CDR ABC transporter
10	PF05920	Homeobox KN domain
10	PF05875	Ceramidase
10	PF05822	Pyrimidine 5'-nucleotidase (UMPH-1)
10	PF05652	Scavenger mRNA decapping enzyme (DcpS) N-terminal
10	PF05649	Peptidase family M13
10	PF05495	CHY zinc finger
10	PF05346	Eukaryotic membrane protein family
10	PF05282	AAR2 protein
10	PF05183	RNA dependent RNA polymerase
10	PF05057	Putative serine esterase (DUF676)
10	PF05008	Vesicle transport v-SNARE protein N-terminus
10	PF04827	Plant transposon protein
10	PF04679	ATP dependent DNA ligase C terminal region
10	PF03985	Paf1
10	PF03982	Diacylglycerol acyltransferase
10	PF03764	Elongation factor G, domain IV
10	PF03061	Thioesterase superfamily
10	PF02880	Phosphoglucomutase/phosphomannomutase, alpha/beta/alpha domain III
10	PF02874	ATP synthase alpha/beta family, beta-barrel domain
10	PF02847	MA3 domain
10	PF02840	Prp18 domain
10	PF02798	Glutathione S-transferase, N-terminal domain
10	PF02765	Telomeric single stranded DNA binding POT1/CDC13
10	PF02685	Glucokinase
10	PF02586	SOS response associated peptidase (SRAP)
10	PF02492	CobW/HypB/UreG, nucleotide-binding domain
10	PF02170	PAZ domain
10	PF02121	Phosphatidylinositol transfer protein
10	PF02104	SURF1 family
10	PF02055	Glycosyl hydrolase family 30 TIM-barrel domain
10	PF01965	DJ-1/PfpI family
10	PF01936	NYN domain
10	PF01751	Toprim domain
10	PF01704	UTP--glucose-1-phosphate uridylyltransferase
10	PF01633	Choline/ethanolamine kinase
10	PF01494	FAD binding domain
10	PF01491	Frataxin-like domain
10	PF01451	Low molecular weight phosphotyrosine protein phosphatase
10	PF01435	Peptidase family M48
10	PF01380	SIS domain
10	PF01369	Sec7 domain
10	PF01336	OB-fold nucleic acid binding domain
10	PF01255	Putative undecaprenyl diphosphate synthase
10	PF01169	Uncharacterized protein family UPF0016
10	PF01096	Transcription factor S-II (TFIIS)
10	PF01088	Ubiquitin carboxyl-terminal hydrolase, family 1
10	PF00977	Histidine biosynthesis protein
10	PF00806	Pumilio-family RNA binding repeat
10	PF00750	tRNA synthetases class I (R)
10	PF00725	3-hydroxyacyl-CoA dehydrogenase, C-terminal domain
10	PF00686	Starch binding domain
10	PF00637	Region in Clathrin and VPS
10	PF00588	SpoU rRNA Methylase family
10	PF00510	Cytochrome c oxidase subunit III
10	PF00483	Nucleotidyl transferase
10	PF00201	UDP-glucoronosyl and UDP-glucosyl transferase
10	PF00152	tRNA synthetases class II (D, K and N)
10	PF00082	Subtilase family
10	PF00080	Copper/zinc superoxide dismutase (SODC)
10	PF00072	Response regulator receiver domain
9	PF18055	26S proteasome regulatory subunit RPN6 N-terminal domain
9	PF17867	Midasin AAA lid domain
9	PF17753	Ig-fold domain
9	PF17004	Putative TPR-like repeat
9	PF16923	Glycosyl hydrolase family 63 N-terminal domain
9	PF16191	Ubiquitin-activating enzyme E1 four-helix bundle
9	PF16190	Ubiquitin-activating enzyme E1 FCCH domain
9	PF16158	Ig-like domain from next to BRCA1 gene
9	PF16135	Tify domain binding domain
9	PF16124	RecQ zinc-binding
9	PF14938	Soluble NSF attachment protein, SNAP
9	PF14640	Transmembrane protein 223
9	PF14572	Phosphoribosyl synthetase-associated domain
9	PF14497	Glutathione S-transferase, C-terminal domain
9	PF14288	1,3-beta-glucan synthase subunit FKS1, domain-1
9	PF14214	Helitron helicase-like domain at N-terminus
9	PF13676	TIR domain
9	PF13602	Zinc-binding dehydrogenase
9	PF13202	EF hand
9	PF12937	F-box-like
9	PF12422	Condensin II non structural maintenance of chromosomes subunit
9	PF12237	Phosphorylated CTD interacting factor 1 WW domain
9	PF12230	Pre-mRNA splicing factor PRP21 like protein
9	PF11221	Subunit 21 of Mediator complex
9	PF10996	Beta-Casp domain
9	PF10505	NMDA receptor-regulated gene protein 2 C-terminus
9	PF10275	Peptidase C65 Otubain
9	PF10263	SprT-like family
9	PF10153	rRNA-processing protein Efg1
9	PF10032	Phosphate transport (Pho88)
9	PF09759	Spinocerebellar ataxia type 10 protein domain
9	PF09728	Myosin-like coiled-coil protein
9	PF09404	KICSTOR complex C12orf66 like
9	PF09298	Fumarylacetoacetase N-terminal
9	PF09273	Rubisco LSMT substrate-binding
9	PF08785	Ku C terminal domain like
9	PF08781	Transcription factor DP
9	PF08766	DEK C terminal domain
9	PF08519	Replication factor RFC1 C terminal domain
9	PF08325	WLM domain
9	PF08321	PPP5 TPR repeat region
9	PF08016	Polycystin cation channel
9	PF07738	Sad1 / UNC-like C-terminal
9	PF07258	COMM domain
9	PF07228	Stage II sporulation protein E (SpoIIE)
9	PF07085	DRTGG domain
9	PF06248	Centromere/kinetochore Zw10
9	PF05191	Adenylate kinase, active site lid
9	PF05179	RNA pol II accessory factor, Cdc73 family, C-terminal
9	PF05064	Nsp1-like C-terminal region
9	PF05007	Mannosyltransferase (PIG-M)
9	PF04889	Cwf15/Cwc15 cell cycle control protein
9	PF04495	GRASP55/65 PDZ-like domain
9	PF04434	SWIM zinc finger
9	PF04427	Brix domain
9	PF03914	CBF/Mak21 family
9	PF03878	YIF1
9	PF03719	Ribosomal protein S5, C-terminal domain
9	PF03643	Vacuolar protein sorting-associated protein 26
9	PF03568	Peptidase family C50
9	PF03465	eRF1 domain 3
9	PF03464	eRF1 domain 2
9	PF03463	eRF1 domain 1
9	PF03259	Roadblock/LC7 domain
9	PF03200	Glycosyl hydrolase family 63 C-terminal domain
9	PF03134	TB2/DP1, HVA22 family
9	PF02987	Late embryogenesis abundant protein
9	PF02921	Ubiquinol cytochrome reductase transmembrane region
9	PF02889	Sec63 Brl domain
9	PF02803	Thiolase, C-terminal domain
9	PF02786	Carbamoyl-phosphate synthase L chain, ATP binding domain
9	PF02668	Taurine catabolism dioxygenase TauD, TfdA family
9	PF02582	Uncharacterised ACR, YagE family COG1723
9	PF02548	Ketopantoate hydroxymethyltransferase
9	PF02209	Villin headpiece domain
9	PF02146	Sir2 family
9	PF02036	SCP-2 sterol transfer family
9	PF02008	CXXC zinc finger domain
9	PF01992	ATP synthase (C/AC39) subunit
9	PF01980	tRNA-methyltransferase O
9	PF01933	Uncharacterised protein family UPF0052
9	PF01894	Uncharacterised protein family UPF0047
9	PF01699	Sodium/calcium exchanger protein
9	PF01591	6-phosphofructo-2-kinase
9	PF01509	TruB family pseudouridylate synthase (N terminal domain)
9	PF01454	MAGE family
9	PF01400	Astacin (Peptidase family M12A)
9	PF01248	Ribosomal protein L7Ae/L30e/S12e/Gadd45 family
9	PF01230	HIT domain
9	PF01126	Heme oxygenase
9	PF01124	MAPEG family
9	PF01112	Asparaginase
9	PF01035	6-O-methylguanine DNA methyltransferase, DNA binding domain
9	PF00935	Ribosomal protein L44
9	PF00887	Acyl CoA binding protein
9	PF00790	VHS domain
9	PF00724	NADH:flavin oxidoreductase / NADH oxidase family
9	PF00704	Glycosyl hydrolases family 18
9	PF00646	F-box domain
9	PF00638	RanBP1 domain
9	PF00621	RhoGEF domain
9	PF00459	Inositol monophosphatase family
9	PF00288	GHMP kinases N terminal domain
9	PF00258	Flavodoxin
9	PF00233	3'5'-cyclic nucleotide phosphodiesterase
9	PF00194	Eukaryotic-type carbonic anhydrase
9	PF00180	Isocitrate/isopropylmalate dehydrogenase
9	PF00115	Cytochrome C and Quinol oxidase polypeptide I
9	PF00108	Thiolase, N-terminal domain
9	PF00035	Double-stranded RNA binding motif
8	PF18595	Designed helical repeat protein 10 domain
8	PF18517	Leucine zipper with capping helix domain
8	PF17830	STI1 domain
8	PF17786	Mannosidase Ig/CBM-like domain
8	PF17216	Rrp44-like cold shock domain
8	PF16922	DNA replication complex GINS protein SLD5 C-terminus
8	PF16870	2-oxoglutarate dehydrogenase C-terminal
8	PF16363	GDP-mannose 4,6 dehydratase
8	PF16188	C-terminal region of peptidase_M24
8	PF16123	Hydroxyacylglutathione hydrolase C-terminus
8	PF14953	Domain of unknown function (DUF4504)
8	PF14746	WASH complex subunit 7, C-terminal
8	PF14555	UBA-like domain
8	PF14538	Raptor N-terminal CASPase like domain
8	PF14310	Fibronectin type III-like domain
8	PF13976	GAG-pre-integrase domain
8	PF13934	Nuclear pore complex assembly
8	PF13865	C-terminal duplication domain of Friend of PRMT1
8	PF13696	Zinc knuckle
8	PF13606	Ankyrin repeat
8	PF13015	Glucosidase II beta subunit-like protein
8	PF12932	Vesicle coat trafficking protein Sec16 mid-region
8	PF12922	non-SMC mitotic condensation complex subunit 1, N-term
8	PF12874	Zinc-finger of C2H2 type
8	PF12776	Myb/SANT-like DNA-binding domain
8	PF12047	Cytosine specific DNA methyltransferase replication foci domain
8	PF11977	Zc3h12a-like Ribonuclease NYN domain
8	PF11864	Domain of unknown function (DUF3384)
8	PF10561	Uncharacterised protein family UPF0565
8	PF09177	Syntaxin 6, N-terminal
8	PF08801	Nup133 N terminal like
8	PF08729	HPC2 and ubinuclein domain
8	PF08712	Scaffold protein Nfu/NifU N terminal
8	PF08590	Domain of unknown function (DUF1771)
8	PF08550	Fungal protein of unknown function (DUF1752)
8	PF08547	Complex I intermediate-associated protein 30 (CIA30)
8	PF08495	FIST N domain
8	PF08326	Acetyl-CoA carboxylase, central region
8	PF08324	PUL domain
8	PF07521	Zn-dependent metallo-hydrolase RNA specificity domain
8	PF07200	Modifier of rudimentary (Mod(r)) protein
8	PF06309	Torsin
8	PF06110	Eukaryotic protein of unknown function (DUF953)
8	PF05983	MED7 protein
8	PF05793	Transcription initiation factor IIF, alpha subunit (TFIIF-alpha)
8	PF05721	Phytanoyl-CoA dioxygenase (PhyH)
8	PF05600	CDK5 regulatory subunit-associated protein 3
8	PF05199	GMC oxidoreductase
8	PF05004	Interferon-related developmental regulator (IFRD)
8	PF05000	RNA polymerase Rpb1, domain 4
8	PF04997	RNA polymerase Rpb1, domain 1
8	PF04983	RNA polymerase Rpb1, domain 3
8	PF04614	Pex19 protein family
8	PF04571	lipin, N-terminal conserved region
8	PF04565	RNA polymerase Rpb2, domain 3
8	PF04563	RNA polymerase beta subunit
8	PF04561	RNA polymerase Rpb2, domain 2
8	PF04111	Apg6 BARA domain
8	PF03962	Mnd1 HTH domain
8	PF03931	Skp1 family, tetramerisation domain
8	PF03917	Eukaryotic glutathione synthase, ATP binding domain
8	PF03876	SHS2 domain found in N terminus of Rpb7p/Rpc25p/MJ0397
8	PF03853	YjeF-related protein N-terminus
8	PF03485	Arginyl tRNA synthetase N terminal domain
8	PF03467	Smg-4/UPF3 family
8	PF03226	Yippee zinc-binding/DNA-binding /Mis18, centromere assembly
8	PF03224	V-ATPase subunit H
8	PF02934	GatB/GatE catalytic domain
8	PF02887	Pyruvate kinase, alpha/beta domain
8	PF02811	PHP domain
8	PF02580	D-Tyr-tRNA(Tyr) deacylase
8	PF02545	Maf-like protein
8	PF02544	3-oxo-5-alpha-steroid 4-dehydrogenase
8	PF02190	ATP-dependent protease La (LON) substrate-binding domain
8	PF02096	60Kd inner membrane protein
8	PF02089	Palmitoyl protein thioesterase
8	PF01915	Glycosyl hydrolase family 3 C-terminal domain
8	PF01794	Ferric reductase like transmembrane component
8	PF01733	Nucleoside transporter
8	PF01627	Hpt domain
8	PF01565	FAD binding domain
8	PF01507	Phosphoadenosine phosphosulfate reductase family
8	PF01430	Hsp33 protein
8	PF01301	Glycosyl hydrolases family 35
8	PF01269	Fibrillarin
8	PF01249	Ribosomal protein S21e
8	PF01198	Ribosomal protein L31e
8	PF01193	RNA polymerase Rpb3/Rpb11 dimerisation domain
8	PF01145	SPFH domain / Band 7 family
8	PF01134	Glucose inhibited division protein A
8	PF01106	NifU-like domain
8	PF01042	Endoribonuclease L-PSP
8	PF01007	Inward rectifier potassium channel transmembrane domain
8	PF00928	Adaptor complexes medium subunit family
8	PF00804	Syntaxin
8	PF00800	Prephenate dehydratase
8	PF00778	DIX domain
8	PF00753	Metallo-beta-lactamase superfamily
8	PF00703	Glycosyl hydrolases family 2
8	PF00684	DnaJ central domain
8	PF00623	RNA polymerase Rpb1, domain 2
8	PF00614	Phospholipase D Active site motif
8	PF00596	Class II Aldolase and Adducin N-terminal domain
8	PF00570	HRDC domain
8	PF00562	RNA polymerase Rpb2, domain 6
8	PF00512	His Kinase A (phospho-acceptor) domain
8	PF00487	Fatty acid desaturase
8	PF00408	Phosphoglucomutase/phosphomannomutase, C-terminal domain
8	PF00333	Ribosomal protein S5, N-terminal domain
8	PF00324	Amino acid permease
8	PF00002	7 transmembrane receptor (Secretin family)
7	PF18004	26S proteasome regulatory subunit RPN2 C-terminal domain
7	PF17958	EF-hand domain
7	PF16876	Lipin/Ned1/Smp2 multi-domain protein middle domain
7	PF16528	Exocyst component 84 C-terminal
7	PF16486	N-terminal domain of argonaute
7	PF14778	Odorant response abnormal 4-like
7	PF14655	Rab3 GTPase-activating protein regulatory subunit N-terminus
7	PF14629	Origin recognition complex (ORC) subunit 4 C-terminus
7	PF13932	GidA associated domain
7	PF13476	AAA domain
7	PF12931	Sec23-binding domain of Sec16
7	PF12783	Guanine nucleotide exchange factor in Golgi transport N-terminal
7	PF12738	twin BRCT domain
7	PF12612	Tubulin folding cofactor D C terminal
7	PF12460	RNAPII transcription regulator C-terminal
7	PF11539	Protein of unknown function (DUF3228)
7	PF10602	26S proteasome subunit RPN7
7	PF10539	Development and cell death domain
7	PF10431	C-terminal, D2-small domain, of ClpB protein
7	PF10409	C2 domain of PTEN tumour-suppressor protein
7	PF10277	Frag1/DRAM/Sfk1 family
7	PF10251	Presenilin enhancer-2 subunit of gamma secretase
7	PF10236	Mitochondrial ribosomal death-associated protein 3
7	PF10198	Histone acetyltransferases subunit 3
7	PF10197	N-terminal domain of CBF1 interacting co-repressor CIR
7	PF10181	GPI-GlcNAc transferase complex, PIG-H component
7	PF10155	CCR4-NOT transcription complex subunit 11
7	PF09814	HECT-like Ubiquitin-conjugating enzyme (E2)-binding
7	PF09801	Integral membrane protein S linking to the trans Golgi network
7	PF08699	Argonaute linker 1 domain
7	PF08637	ATP synthase regulation protein NCA2
7	PF08542	Replication factor C C-terminal domain
7	PF08318	COG4 transport protein
7	PF08311	Mad3/BUB1 homology region 1
7	PF08292	RNA polymerase III subunit Rpc25
7	PF08030	Ferric reductase NAD binding domain
7	PF08022	FAD-binding domain
7	PF07847	PCO_ADO
7	PF07817	GLE1-like protein
7	PF07576	BRCA1-associated protein 2
7	PF07202	T-complex protein 10 C-terminus
7	PF06859	Bicoid-interacting protein 3 (Bin3)
7	PF06858	Nucleolar GTP-binding protein 1 (NOG1)
7	PF06101	Vacuolar protein sorting-associated protein 62
7	PF06012	Domain of Unknown Function (DUF908)
7	PF05743	UEV domain
7	PF05648	Peroxisomal biogenesis factor 11 (PEX11)
7	PF05620	SRP-independent targeting protein 2/TMEM208
7	PF05536	Neurochondrin
7	PF05187	Electron transfer flavoprotein-ubiquinone oxidoreductase, 4Fe-4S
7	PF05175	Methyltransferase small domain
7	PF04811	Sec23/Sec24 trunk domain
7	PF04810	Sec23/Sec24 zinc finger
7	PF04707	PRELI-like family
7	PF04695	Pex14 N-terminal domain
7	PF04658	TAFII55 protein conserved region
7	PF04424	MINDY deubiquitinase
7	PF04140	Isoprenylcysteine carboxyl methyltransferase (ICMT) family
7	PF04104	Eukaryotic and archaeal DNA primase, large subunit
7	PF04084	Origin recognition complex subunit 2
7	PF04053	Coatomer WD associated region
7	PF04045	Arp2/3 complex, 34 kD subunit p34-Arc
7	PF03997	VPS28 protein
7	PF03981	Ubiquinol-cytochrome C chaperone
7	PF03969	AFG1-like ATPase
7	PF03953	Tubulin C-terminal domain
7	PF03909	BSD domain
7	PF03332	Eukaryotic phosphomannomutase
7	PF03121	Herpesviridae UL52/UL70 DNA primase
7	PF03034	Phosphatidyl serine synthase
7	PF03030	Inorganic H+ pyrophosphatase
7	PF02897	Prolyl oligopeptidase, N-terminal beta-propeller domain
7	PF02824	TGS domain
7	PF02816	Alpha-kinase family
7	PF02790	Cytochrome C oxidase subunit II, transmembrane domain
7	PF02709	N-terminal domain of galactosyltransferase
7	PF02661	Fic/DOC family
7	PF02390	Putative methyltransferase
7	PF02260	FATC domain
7	PF02144	Repair protein Rad1/Rec1/Rad17
7	PF02099	Josephin
7	PF01798	snoRNA binding domain, fibrillarin
7	PF01778	Ribosomal L28e protein family
7	PF01775	Ribosomal proteins 50S-L18Ae/60S-L20/60S-L18A
7	PF01765	Ribosome recycling factor
7	PF01730	UreF
7	PF01592	NifU-like N terminal domain
7	PF01513	ATP-NAD kinase
7	PF01496	V-type ATPase 116kDa subunit family
7	PF01467	Cytidylyltransferase-like
7	PF01424	R3H domain
7	PF01195	Peptidyl-tRNA hydrolase
7	PF01170	Putative RNA methylase family UPF0020
7	PF01144	Coenzyme A transferase
7	PF01103	Omp85 superfamily domain
7	PF01084	Ribosomal protein S18
7	PF01000	RNA polymerase Rpb3/RpoA insert domain
7	PF00956	Nucleosome assembly protein (NAP)
7	PF00941	FAD binding domain in molybdopterin dehydrogenase
7	PF00933	Glycosyl hydrolase family 3 N terminal domain
7	PF00731	AIR carboxylase
7	PF00701	Dihydrodipicolinate synthetase family
7	PF00699	Urease beta subunit
7	PF00698	Acyl transferase domain
7	PF00689	Cation transporting ATPase, C-terminus
7	PF00677	Lumazine binding domain
7	PF00611	Fes/CIP4, and EFC/F-BAR homology domain
7	PF00576	HIUase/Transthyretin family
7	PF00575	S1 RNA binding domain
7	PF00551	Formyl transferase
7	PF00547	Urease, gamma subunit
7	PF00494	Squalene/phytoene synthase
7	PF00449	Urease alpha-subunit, N-terminal domain
7	PF00330	Aconitase family (aconitate hydratase)
7	PF00282	Pyridoxal-dependent decarboxylase conserved domain
7	PF00224	Pyruvate kinase, barrel domain
7	PF00204	DNA gyrase B
7	PF00130	Phorbol esters/diacylglycerol binding domain (C1 domain)
7	PF00116	Cytochrome C oxidase subunit II, periplasmic domain
6	PF18766	SWI2/SNF2 ATPase
6	PF18716	Vms1-associating treble clef domain
6	PF18262	Phe-tRNA synthetase beta subunit B1 domain
6	PF18151	Domain of unknown function (DUF5601)
6	PF18121	TFA2 Winged helix domain 2
6	PF17800	Nucleoplasmin-like domain
6	PF17759	Phenylalanyl tRNA synthetase beta chain CLM domain
6	PF16897	C-terminal region of MMR_HSR1 domain
6	PF16413	DNA mismatch repair protein Mlh1 C-terminus
6	PF16213	Dimerisation and cyclophilin-binding domain of Mon2
6	PF16050	Paf1 complex subunit CDC73 N-terminal
6	PF15924	ALG11 mannosyltransferase N-terminus
6	PF15785	Serine/threonine-protein kinase smg-1
6	PF15630	CENP-S protein
6	PF14792	DNA polymerase beta palm
6	PF14745	WASH complex subunit 7, N-terminal
6	PF14744	WASH complex subunit 7
6	PF14703	Cytosolic domain of 10TM putative phosphate transporter
6	PF14604	Variant SH3 domain
6	PF14570	RING/Ubox like zinc-binding domain
6	PF14520	Helix-hairpin-helix domain
6	PF14372	Domain of unknown function (DUF4413)
6	PF13913	zinc-finger of a C2HC-type
6	PF13886	Domain of unknown function (DUF4203)
6	PF13771	PHD-like zinc-binding domain
6	PF13385	Concanavalin A-like lectin/glucanases superfamily
6	PF13367	PrsW family intramembrane metalloprotease
6	PF13302	Acetyltransferase (GNAT) domain
6	PF13299	Cleavage and polyadenylation factor 2 C-terminal
6	PF12850	Calcineurin-like phosphoesterase superfamily domain
6	PF12706	Beta-lactamase superfamily domain
6	PF12643	MazG-like family
6	PF12640	UPF0489 domain
6	PF12471	GTP cyclohydrolase N terminal
6	PF12327	FtsZ family, C-terminal domain
6	PF12066	SERRATE/Ars2, N-terminal domain
6	PF11987	Translation-initiation factor 2
6	PF11861	Domain of unknown function (DUF3381)
6	PF10712	NAD-specific glutamate dehydrogenase
6	PF10417	C-terminal domain of 1-Cys peroxiredoxin
6	PF10350	Putative death-receptor fusion protein (DUF2428)
6	PF10309	Nuclear cap-binding protein subunit 3
6	PF10259	Rogdi leucine zipper containing protein
6	PF10178	Proteasome assembly chaperone 3
6	PF10044	Retinal tissue protein
6	PF09382	RQC domain
6	PF09286	Pro-kumamolisin, activation domain
6	PF09229	Activator of Hsp90 ATPase, N-terminal
6	PF09174	Maf1 regulator
6	PF08923	Mitogen-activated protein kinase kinase 1 interacting
6	PF08774	VRR-NUC domain
6	PF08771	FKBP12-rapamycin binding domain
6	PF08645	Polynucleotide kinase 3 phosphatase
6	PF08615	Ribonuclease H2 non-catalytic subunit (Ylr154p-like)
6	PF08598	Sds3-like
6	PF08356	EF hand associated
6	PF08355	EF hand associated
6	PF08231	SYF2 splicing factor
6	PF08033	Sec23/Sec24 beta-sandwich domain
6	PF07986	Tubulin binding cofactor C
6	PF07934	8-oxoguanine DNA glycosylase, N-terminal domain
6	PF07926	TPR/MLP1/MLP2-like protein
6	PF07819	PGAP1-like protein
6	PF07529	HSA
6	PF06916	Protein of unknown function (DUF1279)
6	PF06419	Conserved oligomeric complex COG6
6	PF06391	CDK-activating kinase assembly factor MAT1
6	PF06320	GCN5-like protein 1 (GCN5L1)
6	PF06046	Exocyst complex component Sec6
6	PF05859	Mis12 protein
6	PF05746	DALR anticodon binding domain
6	PF05462	Slime mold cyclic AMP receptor
6	PF05195	Aminopeptidase P, N-terminal domain
6	PF05172	Nup53/35/40-type RNA recognition motif
6	PF05162	Ribosomal protein L41
6	PF04992	RNA polymerase Rpb1, domain 6
6	PF04991	LicD family
6	PF04930	FUN14 family
6	PF04912	Dynamitin
6	PF04874	Mak16 protein C-terminal region
6	PF04825	N terminus of Rad21 / Rec8 like protein
6	PF04815	Sec23/Sec24 helical domain
6	PF04729	ASF1 like histone chaperone
6	PF04722	Ssu72-like protein
6	PF04560	RNA polymerase Rpb2, domain 7
6	PF04307	LexA-binding, inner membrane-associated putative hydrolase
6	PF04280	Tim44-like domain
6	PF04181	Rtr1/RPAP2 family
6	PF04136	Sec34-like family
6	PF03948	Ribosomal protein L9, C-terminal domain
6	PF03942	DTW domain
6	PF03800	Nuf2 family
6	PF03637	Mob1/phocein family
6	PF03484	tRNA synthetase B5 domain
6	PF03454	MoeA C-terminal region (domain IV)
6	PF03398	Regulator of Vps4 activity in the MVB pathway
6	PF03179	Vacuolar (H+)-ATPase G subunit
6	PF03178	CPSF A subunit region
6	PF03097	BRO1-like domain
6	PF02953	Tim10/DDP family zinc finger
6	PF02913	FAD linked oxidases, C-terminal domain
6	PF02911	Formyl transferase, C-terminal domain
6	PF02837	Glycosyl hydrolases family 2, sugar binding domain
6	PF02817	e3 binding domain
6	PF02809	Ubiquitin interaction motif
6	PF02800	Glyceraldehyde 3-phosphate dehydrogenase, C-terminal domain
6	PF02785	Biotin carboxylase C-terminal domain
6	PF02780	Transketolase, C-terminal domain
6	PF02755	RPEL repeat
6	PF02630	SCO1/SenC
6	PF02602	Uroporphyrinogen-III synthase HemD
6	PF02458	Transferase family
6	PF02317	NAD/NADP octopine/nopaline dehydrogenase, alpha-helical domain
6	PF01997	Translin family
6	PF01974	tRNA intron endonuclease, catalytic C-terminal domain
6	PF01841	Transglutaminase-like superfamily
6	PF01774	UreD urease accessory protein
6	PF01702	Queuine tRNA-ribosyltransferase
6	PF01679	Proteolipid membrane potential modulator
6	PF01624	MutS domain I
6	PF01594	AI-2E family transporter
6	PF01593	Flavin containing amine oxidoreductase
6	PF01575	MaoC like domain
6	PF01411	tRNA synthetases class II (A)
6	PF01321	Creatinase/Prolidase N-terminal domain
6	PF01168	Alanine racemase, N-terminal domain
6	PF01163	RIO1 family
6	PF01095	Pectinesterase
6	PF01070	FMN-dependent dehydrogenase
6	PF00962	Adenosine/AMP deaminase
6	PF00890	FAD binding domain
6	PF00810	ER lumen protein retaining receptor
6	PF00773	RNB domain
6	PF00719	Inorganic pyrophosphatase
6	PF00643	B-box zinc finger
6	PF00636	Ribonuclease III domain
6	PF00616	GTPase-activator protein for Ras-like GTPase
6	PF00572	Ribosomal protein L13
6	PF00476	DNA polymerase family A
6	PF00428	60s Acidic ribosomal protein
6	PF00347	Ribosomal protein L6
6	PF00331	Glycosyl hydrolase family 10
6	PF00289	Biotin carboxylase, N-terminal domain
6	PF00248	Aldo/keto reductase family
6	PF00232	Glycosyl hydrolase family 1
6	PF00208	Glutamate/Leucine/Phenylalanine/Valine dehydrogenase
6	PF00044	Glyceraldehyde 3-phosphate dehydrogenase, NAD binding domain
5	PF19026	HYPK UBA domain
5	PF18107	Fission yeast centromere protein N-terminal domain
5	PF17832	Pre-PUA-like domain
5	PF16979	SAPK-interacting protein 1 (Sin1), Pleckstrin-homology
5	PF16953	Protein-only RNase P
5	PF16863	N-terminal barrel of NtMGAM and CtMGAM, maltase-glucoamylase
5	PF16837	Pre-mRNA-splicing factor SF3A3, of SF3a complex, Prp9
5	PF16579	Adenylate sensor of SNF1-like protein kinase
5	PF16531	Centriolar protein SAS N-terminal
5	PF16294	RNSP1-SAP18 binding (RSB) motif
5	PF16211	C-terminus of histone H2A
5	PF16073	Starter unit:ACP transacylase in aflatoxin biosynthesis
5	PF16004	116 kDa U5 small nuclear ribonucleoprotein component N-terminus
5	PF15985	KH domain
5	PF15519	linker between RRM2 and RRM3 domains in RBM39 protein
5	PF14724	Mitochondrial-associated sphingomyelin phosphodiesterase
5	PF14622	Ribonuclease-III-like
5	PF14588	YjgF/chorismate_mutase-like, putative endoribonuclease
5	PF14560	Ubiquitin-like domain
5	PF13967	Late exocytosis, associated with Golgi transport
5	PF13964	Kelch motif
5	PF13883	Pyridoxamine 5'-phosphate oxidase
5	PF13862	p21-C-terminal region-binding protein
5	PF13847	Methyltransferase domain
5	PF13833	EF-hand domain pair
5	PF13733	N-terminal region of glycosyl transferase group 7
5	PF13185	GAF domain
5	PF13176	Tetratricopeptide repeat
5	PF13085	2Fe-2S iron-sulfur cluster binding domain
5	PF12999	Glucosidase II beta subunit-like
5	PF12906	RING-variant domain
5	PF12816	Golgi CORVET complex core vacuolar protein 8
5	PF12505	Protein of unknown function (DUF3712)
5	PF12108	Splicing factor SF3a60 binding domain
5	PF11931	Domain of unknown function (DUF3449)
5	PF11904	GPCR-chaperone
5	PF11698	V-ATPase subunit H
5	PF11571	Mediator complex subunit 27
5	PF10650	Putative zinc-finger domain
5	PF10442	FIST C domain
5	PF10433	Mono-functional DNA-alkylating methyl methanesulfonate N-term
5	PF10262	Rdx family
5	PF10238	E2F-associated phosphoprotein
5	PF10225	NEMP family
5	PF10189	Integrator complex subunit 3
5	PF10163	Transcription factor e(y)2
5	PF09786	Cytochrome B561, N terminal
5	PF09756	DDRGK domain
5	PF09445	RNA cap guanine-N2 methyltransferase
5	PF09439	Signal recognition particle receptor beta subunit
5	PF09423	PhoD-like phosphatase
5	PF09349	OHCU decarboxylase
5	PF09324	Domain of unknown function (DUF1981)
5	PF09070	PFU (PLAA family ubiquitin binding)
5	PF08757	CotH kinase protein
5	PF08695	Cytochrome oxidase complex assembly protein 1
5	PF08626	Transport protein Trs120 or TRAPPC9, TRAPP II complex subunit
5	PF08600	Rsm1-like
5	PF08514	STAG domain
5	PF08375	Proteasome regulatory subunit C-terminal
5	PF08032	RNA 2'-O ribose methyltransferase substrate binding
5	PF07967	C3HC zinc finger-like
5	PF07946	Protein of unknown function (DUF1682)
5	PF07942	N2227-like protein
5	PF07823	Cyclic phosphodiesterase-like protein
5	PF07792	Docking domain of Afi1 for Arf3 in vesicle trafficking
5	PF07780	Spb1 C-terminal domain
5	PF07683	Cobalamin synthesis protein cobW C-terminal domain
5	PF07500	Transcription factor S-II (TFIIS), central domain
5	PF07496	CW-type Zinc Finger
5	PF06999	Sucrase/ferredoxin-like
5	PF06883	RNA polymerase I, Rpa2 specific domain
5	PF06325	Ribosomal protein L11 methyltransferase (PrmA)
5	PF06093	Spt4/RpoE2 zinc finger
5	PF05990	Alpha/beta hydrolase of unknown function (DUF900)
5	PF05889	O-phosphoseryl-tRNA(Sec) selenium transferase, SepSecS
5	PF05871	ESCRT-II complex subunit
5	PF05832	Eukaryotic protein of unknown function (DUF846)
5	PF05630	Necrosis inducing protein (NPP1)
5	PF05254	Uncharacterised protein family (UPF0203)
5	PF05225	helix-turn-helix, Psq domain
5	PF05216	UNC-50 family
5	PF05198	Translation initiation factor IF-3, N-terminal domain
5	PF05148	Hypothetical methyltransferase
5	PF05129	Transcription elongation factor Elf1 like
5	PF04990	RNA polymerase Rpb1, domain 7
5	PF04900	Fcf1
5	PF04857	CAF1 family ribonuclease
5	PF04749	PLAC8 family
5	PF04628	Sedlin, N-terminal conserved region
5	PF04468	PSP1 C-terminal conserved region
5	PF04258	Signal peptide peptidase
5	PF04158	Sof1-like domain
5	PF04153	NOT2 / NOT3 / NOT5 family
5	PF04152	Mre11 DNA-binding presumed domain
5	PF04139	Rad9
5	PF04121	Nuclear pore protein 84 / 107
5	PF04046	PSP
5	PF04037	Domain of unknown function (DUF382)
5	PF03959	Serine hydrolase (FSH1)
5	PF03949	Malic enzyme, NAD binding domain
5	PF03822	NAF domain
5	PF03732	Retrotransposon gag protein
5	PF03647	Transmembrane proteins 14C
5	PF03600	Citrate transporter
5	PF03450	CO dehydrogenase flavoprotein C-terminal domain
5	PF03364	Polyketide cyclase / dehydrase and lipid transport
5	PF03256	Anaphase-promoting complex, subunit 10 (APC10)
5	PF02966	Mitosis protein DIM1
5	PF02958	Ecdysteroid kinase
5	PF02891	MIZ/SP-RING zinc finger
5	PF02882	Tetrahydrofolate dehydrogenase/cyclohydrolase, NAD(P)-binding domain
5	PF02845	CUE domain
5	PF02749	Quinolinate phosphoribosyl transferase, N-terminal domain
5	PF02729	Aspartate/ornithine carbamoyltransferase, carbamoyl-P binding domain
5	PF02666	Phosphatidylserine decarboxylase
5	PF02637	GatB domain
5	PF02475	Met-10+ like-protein
5	PF02445	Quinolinate synthetase A protein
5	PF02374	Anion-transporting ATPase
5	PF02301	HORMA domain
5	PF02270	TFIIF, beta subunit HTH domain
5	PF02130	Uncharacterized protein family UPF0054
5	PF02114	Phosducin
5	PF02002	TFIIE alpha subunit
5	PF01984	Double-stranded DNA-binding domain
5	PF01883	Iron-sulfur cluster assembly protein
5	PF01799	[2Fe-2S] binding domain
5	PF01734	Patatin-like phospholipase
5	PF01729	Quinolinate phosphoribosyl transferase, C-terminal domain
5	PF01597	Glycine cleavage H-protein
5	PF01588	Putative tRNA binding domain
5	PF01544	CorA-like Mg2+ transporter protein
5	PF01522	Polysaccharide deacetylase
5	PF01459	Eukaryotic porin
5	PF01434	Peptidase family M41
5	PF01315	Aldehyde oxidase and xanthine dehydrogenase, a/b hammerhead domain
5	PF01238	Phosphomannose isomerase type I
5	PF01209	ubiE/COQ5 methyltransferase family
5	PF01131	DNA topoisomerase
5	PF01125	G10 protein
5	PF01062	Bestrophin, RFP-TM, chloride channel
5	PF00996	GDP dissociation inhibitor
5	PF00925	GTP cyclohydrolase II
5	PF00903	Glyoxalase/Bleomycin resistance protein/Dioxygenase superfamily
5	PF00886	Ribosomal protein S16
5	PF00883	Cytosol aminopeptidase family, catalytic domain
5	PF00875	DNA photolyase
5	PF00857	Isochorismatase family
5	PF00833	Ribosomal S17
5	PF00830	Ribosomal L28 family
5	PF00780	CNH domain
5	PF00762	Ferrochelatase
5	PF00743	Flavin-binding monooxygenase-like
5	PF00687	Ribosomal protein L1p/L10e family
5	PF00685	Sulfotransferase domain
5	PF00634	BRCA2 repeat
5	PF00613	Phosphoinositide 3-kinase family, accessory domain (PIK domain)
5	PF00578	AhpC/TSA family
5	PF00491	Arginase family
5	PF00478	IMP dehydrogenase / GMP reductase domain
5	PF00472	RF-1 domain
5	PF00467	KOW motif
5	PF00398	Ribosomal RNA adenine dimethylase
5	PF00390	Malic enzyme, N-terminal domain
5	PF00375	Sodium:dicarboxylate symporter family
5	PF00366	Ribosomal protein S17
5	PF00361	Proton-conducting membrane transporter
5	PF00334	Nucleoside diphosphate kinase
5	PF00317	Ribonucleotide reductase, all-alpha domain
5	PF00237	Ribosomal protein L22p/L17e
5	PF00186	Dihydrofolate reductase
5	PF00185	Aspartate/ornithine carbamoyltransferase, Asp/Orn binding domain
5	PF00182	Chitinase class I
5	PF00111	2Fe-2S iron-sulfur cluster binding domain
5	PF00092	von Willebrand factor type A domain
5	PF00043	Glutathione S-transferase, C-terminal domain
4	PF18564	Glycoside hydrolase family 5 C-terminal domain
4	PF18439	Ubiquitin-Binding Zinc Finger
4	PF18402	Thioredoxin-like domain
4	PF18401	Thioredoxin-like domain
4	PF18400	Thioredoxin-like domain
4	PF18325	Fatty acid synthase subunit alpha Acyl carrier domain
4	PF18314	Fatty acid synthase type I helical domain
4	PF18271	Glycoside hydrolase 131 catalytic N-terminal domain
4	PF18147	Suv3 C-terminal domain 1
4	PF17951	Fatty acid synthase meander beta sheet domain
4	PF17917	RNase H-like domain found in reverse transcriptase
4	PF17871	AAA lid domain
4	PF17849	Dis3-like cold-shock domain 2 (CSD2)
4	PF17683	TFIIF, beta subunit N-terminus
4	PF17675	Apg6 coiled-coil region
4	PF17674	HHH domain
4	PF16910	Repeating coiled region of VPS13
4	PF16770	Regulator of Ty1 transposition protein 107 BRCT domain
4	PF16550	UCH-binding domain
4	PF16421	E2F transcription factor CC-MB domain
4	PF16399	Intron-binding protein aquarius N-terminus
4	PF16282	SANT/Myb-like domain of DAMP1
4	PF16275	Splicing factor 1 helix-hairpin domain
4	PF16189	Creatinase/Prolidase N-terminal domain
4	PF16117	Domain of unknown function (DUF4833)
4	PF15982	N-terminal cysteine-rich region of Transmembrane protein 135
4	PF15365	Proline-rich nuclear receptor coactivator motif
4	PF15159	Phosphatidylinositol N-acetylglucosaminyltransferase subunit Y
4	PF14956	Domain of unknown function (DUF4505)
4	PF14811	Protein of unknown function TPD sequence-motif
4	PF14770	Transmembrane protein 18
4	PF14761	Hermansky-Pudlak syndrome 3
4	PF14749	Acyl-coenzyme A oxidase N-terminal
4	PF14727	PTHB1 N-terminus
4	PF14656	Rab3 GTPase-activating protein regulatory subunit C-terminus
4	PF14641	Helix-turn-helix DNA-binding domain of SPT6
4	PF14635	Helix-hairpin-helix motif
4	PF14633	SH2 domain
4	PF14630	Origin recognition complex (ORC) subunit 5 C-terminus
4	PF14523	Syntaxin-like protein
4	PF14377	Ubiquitin binding region
4	PF14186	Cytoskeletal adhesion
4	PF14031	Putative serine dehydratase domain
4	PF13917	Zinc knuckle
4	PF13907	Domain of unknown function (DUF4208)
4	PF13905	Thioredoxin-like
4	PF13899	Thioredoxin-like
4	PF13890	Rab3 GTPase-activating protein catalytic subunit
4	PF13656	RNA polymerase Rpb3/Rpb11 dimerisation domain
4	PF13632	Glycosyl transferase family group 2
4	PF13513	HEAT-like repeat
4	PF13324	Grap2 and cyclin-D-interacting
4	PF13023	HD domain
4	PF12923	Ribosomal RNA-processing protein 7 (RRP7) C-terminal domain
4	PF12848	ABC transporter
4	PF12830	Sister chromatid cohesion C-terminus
4	PF12765	HEAT repeat associated with sister chromatid cohesion
4	PF12755	Vacuolar 14 Fab1-binding region
4	PF12745	Anticodon binding domain of tRNAs
4	PF12698	ABC-2 family transporter protein
4	PF12678	RING-H2 zinc finger domain
4	PF12572	Protein of unknown function (DUF3752)
4	PF12554	Mitotic-spindle organizing gamma-tubulin ring associated
4	PF12513	Mitochondrial degradasome RNA helicase subunit C terminal
4	PF12400	STIMATE family
4	PF12265	Histone-binding protein RBBP4 or subunit C of CAF1 complex
4	PF12166	Piezo non-specific cation channel, R-Ras-binding domain
4	PF11945	WAHD domain of WASH complex
4	PF11875	Domain of unknown function (DUF3395)
4	PF11865	Domain of unknown function (DUF3385)
4	PF11834	KHA, dimerisation domain of potassium ion channel
4	PF11793	FANCL C-terminal domain
4	PF11789	Zinc-finger of the MIZ type in Nse subunit
4	PF11715	Nucleoporin Nup120/160
4	PF11708	Pre-mRNA splicing Prp18-interacting factor
4	PF11510	Fanconi Anaemia group E protein FANCE
4	PF11107	Fanconi anemia group F protein (FANCF)
4	PF10382	Protein of unknown function (DUF2439)
4	PF10217	Uncharacterized conserved protein (DUF2039)
4	PF10191	Golgi complex component 7 (COG7)
4	PF10187	FAM192A/Fyv6, N-terminal domain
4	PF10186	Vacuolar sorting 38 and autophagy-related subunit 14
4	PF10159	Multiple myeloma tumor-associated
4	PF10046	Biogenesis of lysosome-related organelles complex-1 subunit 2
4	PF09818	Predicted ATPase of the ABC class
4	PF09754	PAC2 family
4	PF09454	Vps23 core domain
4	PF09429	WW domain binding protein 11
4	PF09369	Domain of unknown function (DUF1998)
4	PF09358	Ubiquitin fold domain
4	PF09325	Vps5 C terminal like
4	PF09169	BRCA2, helical
4	PF09103	BRCA2, oligonucleotide/oligosaccharide-binding, domain 1
4	PF08907	Domain of unknown function (DUF1853)
4	PF08806	Sep15/SelM redox domain
4	PF08696	DNA replication factor Dna2
4	PF08617	Kinase binding protein CGI-121
4	PF08603	Adenylate cyclase associated (CAP) C terminal
4	PF08524	rRNA processing
4	PF08443	RimK-like ATP-grasp domain
4	PF08354	Domain of unknown function (DUF1729)
4	PF08271	TFIIB zinc-binding
4	PF08243	SPT2 chromatin protein
4	PF08234	Chromosome segregation protein Spc25
4	PF08232	Striatin family
4	PF08209	Sgf11 (transcriptional regulation protein)
4	PF08202	Mis12-Mtw1 protein family
4	PF08156	NOP5NT (NUC127) domain
4	PF08154	NLE (NUC135) domain
4	PF07989	Centrosomin N-terminal motif 1
4	PF07802	GCK domain
4	PF07774	ER membrane protein complex subunit 1, C-terminal
4	PF07767	Nop53 (60S ribosomal biogenesis)
4	PF07745	Glycosyl hydrolase family 53
4	PF07244	Surface antigen variable number repeat
4	PF07039	SGF29 tudor-like domain
4	PF06957	Coatomer (COPI) alpha subunit C-terminus
4	PF06870	A49-like RNA polymerase I associated factor
4	PF06747	CHCH domain
4	PF06584	DIRP
4	PF06472	ABC transporter transmembrane region 2
4	PF06452	Carbohydrate family 9 binding domain-like
4	PF06432	Phosphatidylinositol N-acetylglucosaminyltransferase
4	PF06421	GTP-binding protein LepA C-terminus
4	PF06398	Integral peroxisomal membrane peroxin
4	PF06246	Isy1-like splicing family
4	PF06220	U1 zinc finger
4	PF06159	Protein of unknown function (DUF974)
4	PF06127	Protein of unknown function (DUF962)
4	PF06068	TIP49 P-loop domain
4	PF06026	Ribose 5-phosphate isomerase A (phosphoriboisomerase A)
4	PF06025	Domain of Unknown Function (DUF913)
4	PF05997	Nucleolar protein,Nop52
4	PF05971	RNA methyltransferase
4	PF05964	F/Y-rich N-terminus
4	PF05879	Root hair defective 3 GTP-binding protein (RHD3)
4	PF05770	Inositol 1,3,4-trisphosphate 5/6-kinase ATP-grasp domain
4	PF05712	MRG
4	PF05686	Glycosyl transferase family 90
4	PF05645	RNA polymerase III subunit RPC82
4	PF05608	Protein of unknown function (DUF778)
4	PF05602	Cleft lip and palate transmembrane protein 1 (CLPTM1)
4	PF05577	Serine carboxypeptidase S28
4	PF05529	Bap31/Bap29 transmembrane region
4	PF05499	DNA methyltransferase 1-associated protein 1 (DMAP1)
4	PF05253	U11-48K-like CHHC zinc finger
4	PF05206	Methyltransferase TRM13
4	PF05153	Myo-inositol oxygenase
4	PF05131	Pep3/Vps18/deep orange family
4	PF05096	Glutamine cyclotransferase
4	PF05024	N-acetylglucosaminyl transferase component (Gpi1)
4	PF04934	MED6 mediator sub complex component
4	PF04925	SHQ1 protein
4	PF04884	Vitamin B6 photo-protection and homoeostasis
4	PF04800	ETC complex I subunit conserved region
4	PF04791	LMBR1-like membrane protein
4	PF04677	Protein similar to CwfJ C-terminus 1
4	PF04676	Protein similar to CwfJ C-terminus 2
4	PF04603	Ran-interacting Mog1 protein
4	PF04506	Rft protein
4	PF04493	Endonuclease V
4	PF04227	Indigoidine synthase A like protein
4	PF04193	PQ loop repeat
4	PF04188	Mannosyltransferase (PIG-V)
4	PF04110	Ubiquitin-like autophagy protein Apg12
4	PF04109	Autophagy protein Apg9
4	PF04106	Autophagy protein Apg5
4	PF04101	Glycosyltransferase family 28 C-terminal domain
4	PF04098	Rad52/22 family double-strand break repair protein
4	PF04078	Cell differentiation family, Rcd1-like
4	PF04031	Las1-like
4	PF04000	Sas10/Utp3/C1D family
4	PF03947	Ribosomal Proteins L2, C-terminal domain
4	PF03937	Flavinator of succinate dehydrogenase
4	PF03849	Transcription factor Tfb2
4	PF03721	UDP-glucose/GDP-mannose dehydrogenase family, NAD binding domain
4	PF03619	Organic solute transporter Ostalpha
4	PF03587	EMG1/NEP1 methyltransferase
4	PF03553	Na+/H+ antiporter family
4	PF03517	Regulator of volume decrease after cellular swelling
4	PF03493	Calcium-activated BK potassium channel alpha subunit
4	PF03477	ATP cone domain
4	PF03457	Helicase associated domain
4	PF03441	FAD binding domain of DNA photolyase
4	PF03435	Saccharopine dehydrogenase NADP binding domain
4	PF03388	Legume-like lectin family
4	PF03358	NADPH-dependent FMN reductase
4	PF03177	Non-repetitive/WGA-negative nucleoporin C-terminal
4	PF03124	EXS family
4	PF03101	FAR1 DNA-binding domain
4	PF03033	Glycosyltransferase family 28 N-terminal domain
4	PF03015	Male sterility protein
4	PF02969	TATA box binding protein associated factor (TAF)
4	PF02879	Phosphoglucomutase/phosphomannomutase, alpha/beta/alpha domain II
4	PF02812	Glu/Leu/Phe/Val dehydrogenase, dimerisation domain
4	PF02789	Cytosol aminopeptidase family, N-terminal domain
4	PF02759	RUN domain
4	PF02752	Arrestin (or S-antigen), C-terminal domain
4	PF02410	Ribosomal silencing factor during starvation
4	PF02348	Cytidylyltransferase
4	PF02330	Mitochondrial glycoprotein
4	PF02291	Transcription initiation factor IID, 31kD subunit
4	PF02230	Phospholipase/Carboxylesterase
4	PF02205	WH2 motif
4	PF02186	TFIIE beta subunit core domain
4	PF02150	RNA polymerases M/15 Kd subunit
4	PF01918	Alba
4	PF01902	Diphthamide synthase
4	PF01873	Domain found in IF2B/IF5
4	PF01851	Proteasome/cyclosome repeat
4	PF01849	NAC domain
4	PF01661	Macro domain
4	PF01648	4'-phosphopantetheinyl transferase superfamily
4	PF01571	Aminomethyltransferase folate-binding domain
4	PF01564	Spermine/spermidine synthase domain
4	PF01521	Iron-sulphur cluster biosynthesis
4	PF01406	tRNA synthetases class I (C) catalytic domain
4	PF01341	Glycosyl hydrolases family 6
4	PF01287	Eukaryotic elongation factor 5A hypusine, DNA-binding OB fold
4	PF01281	Ribosomal protein L9, N-terminal domain
4	PF01267	F-actin capping protein alpha subunit
4	PF01265	Cytochrome c/c1 heme lyase
4	PF01242	6-pyruvoyl tetrahydropterin synthase
4	PF01175	Urocanase Rossmann-like domain
4	PF01156	Inosine-uridine preferring nucleoside hydrolase
4	PF01092	Ribosomal protein S6e
4	PF01083	Cutinase
4	PF01063	Amino-transferase class IV
4	PF01053	Cys/Met metabolism PLP-dependent enzyme
4	PF01014	Uricase
4	PF01012	Electron transfer flavoprotein domain
4	PF00932	Lamin Tail Domain
4	PF00786	P21-Rho-binding domain
4	PF00742	Homoserine dehydrogenase
4	PF00694	Aconitase C-terminal domain
4	PF00659	POLO box duplicated region
4	PF00635	MSP (Major sperm protein) domain
4	PF00625	Guanylate kinase
4	PF00610	Domain found in Dishevelled, Egl-10, and Pleckstrin (DEP)
4	PF00609	Diacylglycerol kinase accessory domain
4	PF00410	Ribosomal protein S8
4	PF00338	Ribosomal protein S10p/S20e
4	PF00298	Ribosomal protein L11, RNA binding domain
4	PF00230	Major intrinsic protein
4	PF00141	Peroxidase
4	PF00038	Intermediate filament protein
3	PF19036	First Longin domain of FUZ, MON1 and HPS1
3	PF18829	Importin repeat 6
3	PF18826	Bacteroidetes VLRF1 release factor
3	PF18808	Importin repeat
3	PF18503	26S proteasome subunit RPN6 C-terminal helix domain
3	PF18307	Transcription factor Tfb2 (p52) C-terminal domain
3	PF18263	MCM6 C-terminal winged-helix domain
3	PF18086	Diphosphoinositol pentakisphosphate kinase 2 N-terminal domain
3	PF17996	Carbohydrate esterase 2 N-terminal
3	PF17956	Nicotinate phosphoribosyltransferase C-terminal domain
3	PF17866	AAA lid domain
3	PF17856	TIP49 AAA-lid domain
3	PF17781	RPN1/RPN2 N-terminal domain
3	PF17767	Nicotinate phosphoribosyltransferase (NAPRTase) N-terminal domain
3	PF17746	SfsA N-terminal OB domain
3	PF17391	Urocanase N-terminal domain
3	PF17215	S1 domain
3	PF17171	Glutathione S-transferase, C-terminal domain
3	PF17102	Stealth protein CR3, conserved region 3
3	PF16969	RNA-binding signal recognition particle 68
3	PF16900	Replication protein A OB domain
3	PF16835	Pre-mRNA-splicing factor SF3a complex subunit 2 (Prp11)
3	PF16683	Transglutaminase elicitor
3	PF16575	mRNA cleavage and polyadenylation factor CLP1 P-loop
3	PF16561	Glycogen recognition site of AMP-activated protein kinase
3	PF16418	CCR4-NOT transcription complex subunit 1 HEAT repeat
3	PF16417	CCR4-NOT transcription complex subunit 1 TTP binding domain
3	PF16415	CCR4-NOT transcription complex subunit 1 CAF1-binding domain
3	PF16381	Coatomer subunit gamma-1 C-terminal appendage platform
3	PF16134	THO complex subunit 2 N-terminus
3	PF16100	RecQ-mediated genome instability protein 2
3	PF15963	Myb DNA-binding like
3	PF15780	Abnormal spindle-like microcephaly-assoc'd, ASPM-SPD-2-Hydin
3	PF15459	60S ribosome biogenesis protein Rrp14
3	PF15375	Domain of unknown function (DUF4602)
3	PF15253	SCL-interrupting locus protein N-terminus
3	PF15072	Domain of unknown function (DUF4539)
3	PF14968	Coiled coil protein 84
3	PF14881	Tubulin domain
3	PF14780	Domain of unknown function (DUF4477)
3	PF14687	Domain of unknown function (DUF4460)
3	PF14666	Rapamycin-insensitive companion of mTOR, middle domain
3	PF14664	Rapamycin-insensitive companion of mTOR, N-term
3	PF14663	Rapamycin-insensitive companion of mTOR RasGEF_N domain
3	PF14369	zinc-ribbon
3	PF14360	PAP2 superfamily C-terminal
3	PF14295	PAN domain
3	PF14237	GYF domain 2
3	PF14050	N-terminal conserved domain of Nudc.
3	PF13898	Domain of unknown function (DUF4205)
3	PF13720	Udp N-acetylglucosamine O-acyltransferase; Domain 2
3	PF13616	PPIC-type PPIASE domain
3	PF13577	SnoaL-like domain
3	PF13534	4Fe-4S dicluster domain
3	PF13522	Glutamine amidotransferase domain
3	PF13481	AAA domain
3	PF13405	EF-hand domain
3	PF13374	Tetratricopeptide repeat
3	PF13180	PDZ domain
3	PF13174	Tetratricopeptide repeat
3	PF13001	Proteasome stabiliser
3	PF12998	Inhibitor of growth proteins N-terminal histone-binding
3	PF12861	Anaphase-promoting complex subunit 11 RING-H2 finger
3	PF12831	FAD dependent oxidoreductase
3	PF12812	PDZ-like domain
3	PF12804	MobA-like NTP transferase domain
3	PF12770	CHAT domain
3	PF12719	Nuclear condensing complex subunits, C-term domain
3	PF12632	Mysoin-binding motif of peroxisomes
3	PF12542	Pre-mRNA splicing factor
3	PF12463	Protein of unknown function (DUF3689)
3	PF12432	Protein of unknown function (DUF3677)
3	PF12248	Farnesoic acid 0-methyl transferase
3	PF11882	Domain of unknown function (DUF3402)
3	PF11838	ERAP1-like C-terminal domain
3	PF11817	Foie gras liver health family 1
3	PF11815	Domain of unknown function (DUF3336)
3	PF11732	Transcription- and export-related complex subunit
3	PF11648	C-terminal domain of RIG-I
3	PF11380	Stealth protein CR2, conserved region 2
3	PF11262	Transcription factor/nuclear export subunit protein 2
3	PF10988	Putative auto-transporter adhesin, head GIN domain
3	PF10597	U5-snRNA binding site 2 of PrP8
3	PF10596	U6-snRNA interacting domain of PrP8
3	PF10568	Outer mitochondrial membrane transport complex protein
3	PF10516	SHNi-TPR
3	PF10494	Serine-threonine protein kinase 19
3	PF10408	Ubiquitin elongating factor core
3	PF10406	Transcription factor TFIID complex subunit 8 C-term
3	PF10397	Adenylosuccinate lyase C-terminus
3	PF10394	Histone acetyl transferase HAT1 N-terminus
3	PF10369	Small subunit of acetolactate synthase
3	PF10342	Ser-Thr-rich glycosyl-phosphatidyl-inositol-anchored membrane family
3	PF10282	Lactonase, 7-bladed beta-propeller
3	PF09861	Lactate racemase N-terminal domain
3	PF09811	Essential protein Yae1, N terminal
3	PF09446	VMA21-like domain
3	PF09341	Transcription factor Pcc1
3	PF09202	Rio2, N-terminal
3	PF09190	DALR domain
3	PF09173	Initiation factor eIF2 gamma, C terminal
3	PF09111	SLIDE
3	PF08880	QLQ
3	PF08790	LYAR-type C2HC zinc finger
3	PF08783	DWNN domain
3	PF08767	CRM1 C terminal
3	PF08752	Coatomer gamma subunit appendage platform subdomain
3	PF08737	Rgp1
3	PF08698	Fcf2 pre-rRNA processing
3	PF08646	Replication factor-A C terminal domain
3	PF08623	TATA-binding protein interacting (TIP20)
3	PF08608	Wyosine base formation
3	PF08606	Prp19/Pso4-like
3	PF08597	Translation initiation factor eIF3 subunit
3	PF08576	Eukaryotic protein of unknown function (DUF1764)
3	PF08568	Uncharacterised protein family, YAP/Alf4/glomulin
3	PF08506	Cse1
3	PF08450	SMP-30/Gluconolactonase/LRE-like region
3	PF08449	UAA transporter family
3	PF08418	DNA polymerase alpha subunit B N-terminal
3	PF08170	POPLD (NUC188) domain
3	PF08145	BOP1NT (NUC169) domain
3	PF08064	UME (NUC010) domain
3	PF07985	SRR1
3	PF07975	TFIIH C1-like domain
3	PF07974	EGF-like domain
3	PF07885	Ion channel
3	PF07857	Transmembrane family, TMEM144 of transporters
3	PF07855	Autophagy-related protein 101
3	PF07787	Transmembrane protein 43
3	PF07766	LETM1-like protein
3	PF07743	HSCB C-terminal oligomerisation domain
3	PF07716	Basic region leucine zipper
3	PF07648	Kazal-type serine protease inhibitor domain
3	PF07575	Nup85 Nucleoporin
3	PF07574	Nse1 non-SMC component of SMC5-6 complex
3	PF07572	Bucentaur or craniofacial development
3	PF07571	TAF6 C-terminal HEAT repeat domain
3	PF07539	Down-regulated in metastasis
3	PF07524	Bromodomain associated
3	PF07470	Glycosyl Hydrolase Family 88
3	PF07189	Splicing factor 3B subunit 10 (SF3b10)
3	PF06991	Microfibril-associated/Pre-mRNA processing
3	PF06978	Ribonucleases P/MRP protein subunit POP1
3	PF06943	LSD1 zinc finger
3	PF06777	Helical and beta-bridge domain
3	PF06703	Microsomal signal peptidase 25 kDa subunit (SPC25)
3	PF06701	Mib_herc2
3	PF06677	Sjogren's syndrome/scleroderma autoantigen 1 (Autoantigen p27)
3	PF06522	NADH-ubiquinone reductase complex 1 MLRQ subunit
3	PF06487	Sin3 associated polypeptide p18 (SAP18)
3	PF06244	Coiled-coil domain-containing protein 124 /Oxs1
3	PF06094	Gamma-glutamyl cyclotransferase, AIG2-like
3	PF06071	Protein of unknown function (DUF933)
3	PF06058	Dcp1-like decapping family
3	PF06017	Unconventional myosin tail, actin- and lipid-binding
3	PF05965	F/Y rich C-terminus
3	PF05958	tRNA (Uracil-5-)-methyltransferase
3	PF05517	p25-alpha
3	PF05477	Surfeit locus protein 2 (SURF2)
3	PF05378	Hydantoinase/oxoprolinase N-terminal region
3	PF05328	CybS, succinate dehydrogenase cytochrome B small subunit
3	PF05255	Uncharacterised protein family (UPF0220)
3	PF05180	DNL zinc finger
3	PF05091	Eukaryotic translation initiation factor 3 subunit 7 (eIF-3)
3	PF05028	Poly (ADP-ribose) glycohydrolase (PARG)
3	PF05002	SGS domain
3	PF05001	RNA polymerase Rpb1 C-terminal repeat
3	PF04981	NMD3 family
3	PF04970	Lecithin retinol acyltransferase
3	PF04968	CHORD
3	PF04959	Arsenite-resistance protein 2
3	PF04935	Surfeit locus protein 6
3	PF04906	Tweety
3	PF04824	Conserved region of Rad21 / Rec8 like protein
3	PF04784	Protein of unknown function, DUF547
3	PF04719	hTAFII28-like protein conserved region
3	PF04715	Anthranilate synthase component I, N terminal region
3	PF04696	pinin/SDK/memA/ protein conserved region
3	PF04627	Mitochondrial ATP synthase epsilon chain
3	PF04587	ADP-specific Phosphofructokinase/Glucokinase conserved region
3	PF04577	Protein of unknown function (DUF563)
3	PF04567	RNA polymerase Rpb2, domain 5
3	PF04566	RNA polymerase Rpb2, domain 4
3	PF04433	SWIRM domain
3	PF04417	Protein of unknown function (DUF501)
3	PF04410	Gar1/Naf1 RNA binding region
3	PF04387	Protein tyrosine phosphatase-like protein, PTPLA
3	PF04194	Programmed cell death protein 2, C-terminal putative domain
3	PF04182	B-block binding subunit of TFIIIC
3	PF04177	TAP42-like family
3	PF04133	Vacuolar protein sorting 55
3	PF04100	Vps53-like, N-terminal
3	PF04068	Possible Fer4-like domain in RNase L inhibitor, RLI
3	PF04057	Replication factor-A protein 1, N-terminal domain
3	PF04056	Ssl1-like
3	PF04054	CCR4-Not complex component, Not1
3	PF04049	Anaphase promoting complex subunit 8 / Cdc23
3	PF04006	Mpp10 protein
3	PF04003	Dip2/Utp12 Family
3	PF03998	Utp11 protein
3	PF03992	Antibiotic biosynthesis monooxygenase
3	PF03987	Autophagocytosis associated protein, active-site domain
[truncated: 1,284 more rows]

## Sheet: Table S4
Supplementary Table S4. RNAseq Read count of P. sorghi genes used for differential gene expression analysis.
GeneID	p6_1post	p6_1pre	p6_2post	p6_2pre	p6_3post	p6_3pre	Effector annotation
PsorP6_014127-RA	106	64	6	25	4	1	Crinkler (no signal peptide)
PsorP6_003179-RA	115	90	0	46	7	0	Crinkler (no signal peptide)
PsorP6_011843-RA	0	4	0	0	0	0	Crinkler (no signal peptide)
PsorP6_006544-RA	150	44	4	22	10	6	Crinkler (no signal peptide)
PsorP6_018358-RA	0	0	0	0	0	0	Crinkler (no signal peptide)
PsorP6_018354-RA	0	0	0	0	0	0	Crinkler (no signal peptide)
PsorP6_015090-RA	0	0	0	0	0	0	Crinkler (no signal peptide)
PsorP6_016896-RA	24	3	0	5	5	2	Crinkler (no signal peptide)
PsorP6_009972-RA	158	79	4	52	8	2	Crinkler (no signal peptide)
PsorP6_010239-RA	1	3	0	5	0	0	Crinkler (no signal peptide)
PsorP6_006512-RA	38	256	0	24	8	4	Crinkler (no signal peptide)
PsorP6_012679-RA	0	1	0	0	0	0	Crinkler (no signal peptide)
PsorP6_002438-RA	88	143	7	50	7	5	Crinkler (no signal peptide)
PsorP6_014137-RA	102	64	0	28	2	6	Crinkler (no signal peptide)
PsorP6_014156-RA	40	14	0	6	4	0	Crinkler (no signal peptide)
PsorP6_014246-RA	938	578	15	319	78	69	Crinkler (no signal peptide)
PsorP6_014254-RA	522	152	7	121	21	14	Crinkler (no signal peptide)
PsorP6_013517-RA	150	107	3	62	15	12	Crinkler (no signal peptide)
PsorP6_013532-RA	329	162	7	57	21	8	Crinkler (no signal peptide)
PsorP6_013534-RA	91	51	4	4	11	3	Crinkler (no signal peptide)
PsorP6_010236-RA	15	20	1	12	1	0	Crinkler (no signal peptide)
PsorP6_006517-RA	11	19	1	4	2	0	Crinkler (no signal peptide)
PsorP6_000692-RA	133	88	8	70	7	22	Crinkler (no signal peptide)
PsorP6_000740-RA	212	138	9	68	10	5	Crinkler (no signal peptide)
PsorP6_014150-RA	316	238	7	82	35	23	Crinkler (predicted secreted)
PsorP6_011842-RA	6	3	0	4	1	0	Crinkler (predicted secreted)
PsorP6_005847-RA	117	62	2	21	8	4	Crinkler (predicted secreted)
PsorP6_004955-RA	0	2	0	1	0	0	Crinkler (predicted secreted)
PsorP6_000434-RA	0	0	0	0	0	0	Crinkler (predicted secreted)
PsorP6_016895-RA	5	5	0	8	2	1	Crinkler (predicted secreted)
PsorP6_018353-RA	0	0	0	0	0	0	Crinkler (predicted secreted)
PsorP6_018357-RA	0	0	0	0	0	0	Crinkler (predicted secreted)
PsorP6_015015-RA	722	75	13	117	24	40	RXLR-EER-(L)WY (predicted secreted)
PsorP6_016345-RA	116	29	0	10	7	7	RXLR-EER-(L)WY (predicted secreted)
PsorP6_002955-RA	117	61	2	25	7	4	RXLR-EER-(L)WY (predicted secreted)
PsorP6_002896-RA	718	114	11	298	42	38	RXLR-EER-(L)WY (predicted secreted)
PsorP6_011990-RA	0	1	0	19	0	0	RXLR-EER-(L)WY (predicted secreted)
PsorP6_017478-RA	91	35	3	0	16	1	RXLR-EER-(L)WY (predicted secreted)
PsorP6_013171-RA	911	155	12	35	23	3	RXLR-EER-(L)WY (predicted secreted)
PsorP6_010265-RA	182	104	0	20	3	9	RXLR-EER-(L)WY (predicted secreted)
PsorP6_011874-RA	2298	78	33	162	114	26	RXLR-EER-(L)WY (predicted secreted)
PsorP6_015865-RA	238	22	0	6	16	2	RXLR-EER-(L)WY (predicted secreted)
PsorP6_012583-RA	149	2	4	19	14	0	RXLR-EER-(L)WY (predicted secreted)
PsorP6_011012-RA	55	30	0	12	6	8	RXLR-EER (predicted secreted)
PsorP6_011019-RA	1653	103	6	32	45	1	RXLR-EER (predicted secreted)
PsorP6_011174-RA	8	1	0	0	0	0	RXLR-EER (predicted secreted)
PsorP6_011226-RA	98	37	10	34	15	13	RXLR-EER (predicted secreted)
PsorP6_008463-RA	346	264	3	74	21	12	RXLR-EER (predicted secreted)
PsorP6_007255-RA	2717	2692	87	1638	241	267	RXLR-EER (predicted secreted)
PsorP6_019407-RA	0	0	0	0	0	0	RXLR-EER (predicted secreted)
PsorP6_014474-RA	2029	1054	78	1424	286	153	RXLR-EER (predicted secreted)
PsorP6_014711-RA	0	0	0	0	0	0	RXLR-EER (predicted secreted)
PsorP6_014960-RA	19	14	0	3	1	1	RXLR-EER (predicted secreted)
PsorP6_014910-RA	3	9	0	4	1	0	RXLR-EER (predicted secreted)
PsorP6_014877-RA	9	61	2	14	1	0	RXLR-EER (predicted secreted)
PsorP6_013638-RA	0	0	0	0	0	0	RXLR-EER (predicted secreted)
PsorP6_013904-RA	0	0	0	0	0	0	RXLR-EER (predicted secreted)
PsorP6_013991-RA	0	1	0	1	0	0	RXLR-EER (predicted secreted)
PsorP6_013745-RA	0	0	0	0	0	0	RXLR-EER (predicted secreted)
PsorP6_014440-RA	0	0	0	0	0	0	RXLR-EER (predicted secreted)
PsorP6_016320-RA	357	290	11	185	40	20	RXLR-EER (predicted secreted)
PsorP6_016457-RA	1046	2586	20	682	74	67	RXLR-EER (predicted secreted)
PsorP6_016655-RA	0	0	0	0	0	0	RXLR-EER (predicted secreted)
PsorP6_017173-RA	25	7	0	11	3	3	RXLR-EER (predicted secreted)
PsorP6_017134-RA	0	0	0	0	0	0	RXLR-EER (predicted secreted)
PsorP6_017127-RA	0	1	0	0	0	0	RXLR-EER (predicted secreted)
PsorP6_016799-RA	0	0	0	0	0	0	RXLR-EER (predicted secreted)
PsorP6_002925-RA	0	0	0	0	0	0	RXLR-EER (predicted secreted)
PsorP6_003960-RA	0	1	0	0	0	0	RXLR-EER (predicted secreted)
PsorP6_003401-RA	0	0	0	0	0	0	RXLR-EER (predicted secreted)
PsorP6_003119-RA	337	467	4	209	25	87	RXLR-EER (predicted secreted)
PsorP6_002969-RA	0	0	0	0	0	0	RXLR-EER (predicted secreted)
PsorP6_010471-RA	0	0	0	0	0	0	RXLR-EER (predicted secreted)
PsorP6_010732-RA	0	0	0	0	0	0	RXLR-EER (predicted secreted)
PsorP6_010564-RA	0	0	0	0	0	0	RXLR-EER (predicted secreted)
PsorP6_010519-RA	541	272	6	49	12	9	RXLR-EER (predicted secreted)
PsorP6_010383-RA	0	0	0	0	0	0	RXLR-EER (predicted secreted)
PsorP6_010971-RA	0	0	0	0	0	0	RXLR-EER (predicted secreted)
PsorP6_008767-RA	0	0	0	0	0	0	RXLR-EER (predicted secreted)
PsorP6_008858-RA	0	0	0	0	0	0	RXLR-EER (predicted secreted)
PsorP6_009096-RA	0	0	0	0	0	0	RXLR-EER (predicted secreted)
PsorP6_009645-RA	0	0	0	0	0	0	RXLR-EER (predicted secreted)
PsorP6_009850-RA	1254	593	43	256	124	30	RXLR-EER (predicted secreted)
PsorP6_011323-RA	26	24	3	5	4	1	RXLR-EER (predicted secreted)
PsorP6_011392-RA	148	50	5	2	11	1	RXLR-EER (predicted secreted)
PsorP6_006026-RA	62	5	0	13	1	4	RXLR-EER (predicted secreted)
PsorP6_005770-RA	0	0	0	0	0	0	RXLR-EER (predicted secreted)
PsorP6_005251-RA	312	2130	7	900	26	23	RXLR-EER (predicted secreted)
PsorP6_006607-RA	0	0	0	0	0	0	RXLR-EER (predicted secreted)
PsorP6_015542-RA	3	0	0	0	0	0	RXLR-EER (predicted secreted)
PsorP6_015867-RA	9	5	0	0	0	1	RXLR-EER (predicted secreted)
PsorP6_015799-RA	0	0	0	0	0	0	RXLR-EER (predicted secreted)
PsorP6_015742-RA	25	17	0	14	1	2	RXLR-EER (predicted secreted)
PsorP6_015731-RA	0	0	0	0	0	0	RXLR-EER (predicted secreted)
PsorP6_015929-RA	0	0	0	0	0	0	RXLR-EER (predicted secreted)
PsorP6_015459-RA	0	0	0	0	0	0	RXLR-EER (predicted secreted)
PsorP6_017354-RA	0	0	0	0	0	0	RXLR-EER (predicted secreted)
PsorP6_017750-RA	0	0	0	0	0	0	RXLR-EER (predicted secreted)
PsorP6_017689-RA	0	0	0	0	0	0	RXLR-EER (predicted secreted)
PsorP6_017447-RA	0	0	0	0	0	0	RXLR-EER (predicted secreted)
PsorP6_017484-RA	0	0	0	0	0	0	RXLR-EER (predicted secreted)
PsorP6_012472-RA	0	0	0	0	0	0	RXLR-EER (predicted secreted)
PsorP6_012505-RA	10	4	0	0	2	0	RXLR-EER (predicted secreted)
PsorP6_012733-RA	10	0	0	0	0	0	RXLR-EER (predicted secreted)
PsorP6_013135-RA	3	0	0	0	0	0	RXLR-EER (predicted secreted)
PsorP6_012439-RA	0	0	0	0	0	0	RXLR-EER (predicted secreted)
PsorP6_013318-RA	0	0	0	0	0	0	RXLR-EER (predicted secreted)
PsorP6_000723-RA	3	7	0	1	0	0	RXLR-EER (predicted secreted)
PsorP6_002187-RA	0	0	0	0	0	0	RXLR-EER (predicted secreted)
PsorP6_001154-RA	0	0	0	0	0	0	RXLR-EER (predicted secreted)
PsorP6_001727-RA	0	0	0	0	0	0	RXLR-EER (predicted secreted)
PsorP6_001870-RA	0	0	0	0	0	0	RXLR-EER (predicted secreted)
PsorP6_007217-RA	389	315	12	113	30	26	RXLR-EER (predicted secreted)
PsorP6_008167-RA	0	0	0	0	0	0	RXLR-EER (predicted secreted)
PsorP6_007995-RA	5460	1151	71	2171	202	166	RXLR-EER (predicted secreted)
PsorP6_007985-RA	556	135	9	148	16	10	RXLR-EER (predicted secreted)
PsorP6_007817-RA	381	674	18	142	44	17	RXLR-EER (predicted secreted)
PsorP6_007776-RA	32	56	0	16	3	1	RXLR-EER (predicted secreted)
PsorP6_007158-RA	0	0	0	0	0	0	RXLR-EER (predicted secreted)
PsorP6_019513-RA	0	0	0	0	0	0	RXLR-EER (predicted secreted)
PsorP6_019609-RA	0	0	0	0	0	0	RXLR-EER (predicted secreted)
PsorP6_019610-RA	0	0	0	0	0	0	RXLR-EER (predicted secreted)
PsorP6_019649-RA	0	0	0	0	0	0	RXLR-EER (predicted secreted)
PsorP6_018924-RA	0	0	0	0	0	0	RXLR-EER (predicted secreted)
PsorP6_019567-RA	0	0	0	0	0	0	RXLR-EER (predicted secreted)
PsorP6_014306-RA	63	17	5	78	7	15	RXLR-EER (predicted secreted)
PsorP6_016304-RA	38	3	2	398	1	0	RXLR-EER (predicted secreted)
PsorP6_016330-RA	1274	347	24	179	79	33	RXLR-EER (predicted secreted)
PsorP6_016347-RA	312	250	10	183	22	25	RXLR-EER (predicted secreted)
PsorP6_016363-RA	154	68	3	34	15	7	RXLR-EER (predicted secreted)
PsorP6_017889-RA	581	156	7	124	22	15	RXLR-EER (predicted secreted)
PsorP6_017119-RA	50	22	0	5	1	2	RXLR-EER (predicted secreted)
PsorP6_004276-RA	1	1	0	0	0	0	RXLR-EER (predicted secreted)
PsorP6_003120-RA	151	70	2	67	5	27	RXLR-EER (predicted secreted)
PsorP6_010494-RA	54	10	0	0	0	0	RXLR-EER (predicted secreted)
PsorP6_009461-RA	278	162	3	16	3	3	RXLR-EER (predicted secreted)
PsorP6_009210-RA	0	0	0	0	0	0	RXLR-EER (predicted secreted)
PsorP6_011930-RA	47	1	0	15	1	4	RXLR-EER (predicted secreted)
PsorP6_011344-RA	12	96	0	2	4	1	RXLR-EER (predicted secreted)
PsorP6_005474-RA	64	219	2	22	8	25	RXLR-EER (predicted secreted)
PsorP6_005672-RA	54	17	1	9	2	1	RXLR-EER (predicted secreted)
PsorP6_005685-RA	42	32	0	2	2	2	RXLR-EER (predicted secreted)
PsorP6_005709-RA	95	162	7	55	9	5	RXLR-EER (predicted secreted)
PsorP6_015744-RA	192	12	0	0	6	1	RXLR-EER (predicted secreted)
PsorP6_015887-RA	0	0	0	0	0	0	RXLR-EER (predicted secreted)
PsorP6_017341-RA	70	41	3	24	6	0	RXLR-EER (predicted secreted)
PsorP6_017652-RA	580	156	18	103	41	24	RXLR-EER (predicted secreted)
PsorP6_013173-RA	190	95	8	55	16	23	RXLR-EER (predicted secreted)
PsorP6_013268-RA	3332	496	38	570	145	74	RXLR-EER (predicted secreted)
PsorP6_013274-RA	62	50	6	25	5	2	RXLR-EER (predicted secreted)
PsorP6_013282-RA	12626	1094	150	762	460	201	RXLR-EER (predicted secreted)
PsorP6_012809-RA	1446	136	31	413	118	64	RXLR-EER (predicted secreted)
PsorP6_000709-RA	366	62	13	212	84	54	RXLR-EER (predicted secreted)
PsorP6_000738-RA	0	0	0	10	0	0	RXLR-EER (predicted secreted)
PsorP6_001655-RA	545	207	2	75	41	18	RXLR-EER (predicted secreted)
PsorP6_000497-RA	829	253	28	86	43	24	RXLR-EER (predicted secreted)
PsorP6_007788-RA	482	531	17	791	65	77	RXLR-EER (predicted secreted)
PsorP6_007790-RA	46	197	0	37	2	6	RXLR-EER (predicted secreted)
PsorP6_007830-RA	24	118	3	22	18	3	RXLR-EER (predicted secreted)
PsorP6_007831-RA	0	0	0	0	0	0	RXLR-EER (predicted secreted)
PsorP6_007840-RA	8	5	0	2	0	0	RXLR-EER (predicted secreted)
PsorP6_007957-RA	6	2	0	0	0	0	RXLR-EER (predicted secreted)
PsorP6_007073-RA	227	273	5	62	53	40	RXLR-EER (predicted secreted)
PsorP6_007081-RA	11	9	0	87	0	4	RXLR-EER (predicted secreted)
PsorP6_007256-RA	1041	719	31	450	76	58	RXLR-EER (predicted secreted)
PsorP6_019650-RA	0	0	0	2	0	0	RXLR-EER (predicted secreted)
PsorP6_019634-RA	196	190	8	70	20	11	RXLR-EER (predicted secreted)
PsorP6_019545-RA	29	7	1	16	2	1	RXLR-EER (predicted secreted)
PsorP6_019256-RA	10	0	0	7	2	0	RXLR-EER (predicted secreted)
PsorP6_018925-RA	0	0	0	4	0	0	RXLR-EER (predicted secreted)
PsorP6_002929-RA	610	653	23	391	74	65	RXLR-(L)WY (predicted secreted)
PsorP6_010238-RA	76	64	3	19	12	6	RXLR-(L)WY (predicted secreted)
PsorP6_010283-RA	367	174	13	86	28	11	RXLR-(L)WY (predicted secreted)
PsorP6_010313-RA	777	129	6	30	22	7	RXLR-(L)WY (predicted secreted)
PsorP6_010309-RA	1858	367	36	229	82	77	RXLR-(L)WY (predicted secreted)
PsorP6_010298-RA	164	105	7	23	20	19	RXLR-(L)WY (predicted secreted)
PsorP6_010279-RA	31	19	0	6	2	2	RXLR-(L)WY (predicted secreted)
PsorP6_015852-RA	93	156	2	33	15	4	RXLR-(L)WY (predicted secreted)
PsorP6_017366-RA	985	118	14	265	36	44	RXLR-(L)WY (predicted secreted)
PsorP6_017656-RA	63	37	2	37	7	4	RXLR-(L)WY (predicted secreted)
PsorP6_017372-RA	602	223	9	72	37	29	RXLR-(L)WY (predicted secreted)
PsorP6_014099-RA	491	153	13	157	36	10	RXLR-(L)WY (predicted secreted)
PsorP6_014103-RA	730	61	3	41	22	5	RXLR-(L)WY (predicted secreted)
PsorP6_014037-RA	65	116	1	31	6	3	RXLR-(L)WY (predicted secreted)
PsorP6_017106-RA	174	110	9	69	15	13	RXLR-(L)WY (predicted secreted)
PsorP6_017116-RA	20	21	0	12	3	1	RXLR-(L)WY (predicted secreted)
PsorP6_002932-RA	64	50	6	53	3	5	RXLR-(L)WY (predicted secreted)
PsorP6_010275-RA	55	49	4	15	16	12	RXLR-(L)WY (predicted secreted)
PsorP6_010276-RA	357	99	16	90	34	12	RXLR-(L)WY (predicted secreted)
PsorP6_017565-RA	235	107	5	118	18	23	RXLR-(L)WY (predicted secreted)
PsorP6_017575-RA	1029	394	11	487	60	61	RXLR-(L)WY (predicted secreted)
PsorP6_017625-RA	982	1196	36	666	101	28	RXLR-(L)WY (predicted secreted)
PsorP6_017648-RA	1100	473	19	125	104	39	RXLR-(L)WY (predicted secreted)
PsorP6_018976-RA	574	125	5	36	15	12	RXLR-(L)WY (predicted secreted)
PsorP6_014662-RA	475	263	5	117	18	6	RXLR (predicted secreted)
PsorP6_014167-RA	34	39	1	5	3	0	RXLR (predicted secreted)
PsorP6_014419-RA	0	2	0	0	0	0	RXLR (predicted secreted)
PsorP6_014435-RA	16	27	0	13	3	0	RXLR (predicted secreted)
PsorP6_013719-RA	18	21	0	4	0	0	RXLR (predicted secreted)
PsorP6_013725-RA	105	49	2	28	17	6	RXLR (predicted secreted)
PsorP6_013968-RA	773	124	14	287	55	66	RXLR (predicted secreted)
PsorP6_013982-RA	0	0	0	0	0	0	RXLR (predicted secreted)
PsorP6_016627-RA	171	297	4	180	22	12	RXLR (predicted secreted)
PsorP6_017945-RA	112	79	8	18	6	2	RXLR (predicted secreted)
PsorP6_017963-RA	1	0	0	0	0	0	RXLR (predicted secreted)
PsorP6_018169-RA	0	0	0	0	0	1	RXLR (predicted secreted)
PsorP6_017062-RA	0	0	0	0	0	0	RXLR (predicted secreted)
PsorP6_003451-RA	366	429	6	100	26	16	RXLR (predicted secreted)
PsorP6_002836-RA	4	5	0	4	1	1	RXLR (predicted secreted)
PsorP6_003736-RA	1	4	0	0	0	0	RXLR (predicted secreted)
PsorP6_004181-RA	1996	369	24	445	72	94	RXLR (predicted secreted)
PsorP6_004251-RA	24	21	0	3	1	1	RXLR (predicted secreted)
PsorP6_010867-RA	0	0	0	0	0	0	RXLR (predicted secreted)
PsorP6_010304-RA	0	0	0	0	0	0	RXLR (predicted secreted)
PsorP6_009506-RA	4523	2438	66	668	201	142	RXLR (predicted secreted)
PsorP6_008843-RA	647	1077	9	324	88	36	RXLR (predicted secreted)
PsorP6_012135-RA	2	17	0	0	0	0	RXLR (predicted secreted)
PsorP6_011263-RA	47	34	2	13	2	2	RXLR (predicted secreted)
PsorP6_005529-RA	17	27	3	6	4	0	RXLR (predicted secreted)
PsorP6_005582-RA	106	37	3	10	1	0	RXLR (predicted secreted)
PsorP6_006193-RA	110	83	3	12	2	0	RXLR (predicted secreted)
PsorP6_006513-RA	0	0	0	0	0	0	RXLR (predicted secreted)
PsorP6_005098-RA	10703	13503	359	7443	1544	530	RXLR (predicted secreted)
PsorP6_005133-RA	221	171	4	58	18	9	RXLR (predicted secreted)
PsorP6_005194-RA	5	8	0	2	0	0	RXLR (predicted secreted)
PsorP6_015790-RA	134	213	1	34	11	8	RXLR (predicted secreted)
PsorP6_017409-RA	0	2	0	0	0	0	RXLR (predicted secreted)
PsorP6_017254-RA	156	331	7	112	39	19	RXLR (predicted secreted)
PsorP6_013174-RA	149	192	4	40	12	12	RXLR (predicted secreted)
PsorP6_012354-RA	0	0	0	0	0	0	RXLR (predicted secreted)
PsorP6_012447-RA	4	0	0	0	0	2	RXLR (predicted secreted)
PsorP6_000917-RA	531	173	6	51	14	9	RXLR (predicted secreted)
PsorP6_000991-RA	96	51	0	22	6	5	RXLR (predicted secreted)
PsorP6_001686-RA	3139	825	65	278	150	62	RXLR (predicted secreted)
PsorP6_001805-RA	433	101	9	65	22	5	RXLR (predicted secreted)
PsorP6_001867-RA	0	0	0	0	0	0	RXLR (predicted secreted)
PsorP6_002728-RA	76	155	3	33	3	5	RXLR (predicted secreted)
PsorP6_000311-RA	133	89	7	32	10	5	RXLR (predicted secreted)
PsorP6_000424-RA	42	103	0	16	2	2	RXLR (predicted secreted)
PsorP6_008082-RA	76	102	1	23	6	10	RXLR (predicted secreted)
PsorP6_008637-RA	0	1	0	0	0	0	RXLR (predicted secreted)
PsorP6_007112-RA	15	24	0	6	0	3	RXLR (predicted secreted)
PsorP6_019488-RA	2994	5211	35	441	233	400	RXLR (predicted secreted)
PsorP6_014798-RA	714	321	14	55	40	14	RXLR (predicted secreted)
PsorP6_014885-RA	723	243	20	227	70	20	RXLR (predicted secreted)
PsorP6_014917-RA	4	4	0	1	0	0	RXLR (predicted secreted)
PsorP6_014934-RA	5162	3703	153	2413	388	325	RXLR (predicted secreted)
PsorP6_014944-RA	15985	3938	264	3569	916	456	RXLR (predicted secreted)
PsorP6_015086-RA	27	326	0	4	8	32	RXLR (predicted secreted)
PsorP6_013552-RA	0	0	0	1	0	0	RXLR (predicted secreted)
PsorP6_013634-RA	0	0	0	0	0	0	RXLR (predicted secreted)
PsorP6_013987-RA	642	280	8	94	33	22	RXLR (predicted secreted)
PsorP6_016293-RA	0	0	0	0	0	0	RXLR (predicted secreted)
PsorP6_016326-RA	112	56	5	31	8	6	RXLR (predicted secreted)
PsorP6_016350-RA	111	17	1	16	4	1	RXLR (predicted secreted)
PsorP6_016479-RA	35	10	1	7	1	5	RXLR (predicted secreted)
PsorP6_016485-RA	157	58	3	20	10	2	RXLR (predicted secreted)
PsorP6_016494-RA	813	1067	18	175	111	87	RXLR (predicted secreted)
PsorP6_016529-RA	455	164	22	442	95	53	RXLR (predicted secreted)
PsorP6_016606-RA	9	138	1	10	1	3	RXLR (predicted secreted)
PsorP6_016671-RA	4015	68	11	20	97	3	RXLR (predicted secreted)
PsorP6_017934-RA	393	137	1	45	12	8	RXLR (predicted secreted)
PsorP6_017999-RA	796	341	12	132	47	20	RXLR (predicted secreted)
PsorP6_018095-RA	1021	139	10	54	48	11	RXLR (predicted secreted)
PsorP6_018093-RA	3	5	0	4	0	0	RXLR (predicted secreted)
PsorP6_018106-RA	594	87	7	108	29	15	RXLR (predicted secreted)
PsorP6_016807-RA	0	1	0	0	1	0	RXLR (predicted secreted)
PsorP6_016967-RA	20	6	0	17	0	0	RXLR (predicted secreted)
PsorP6_016980-RA	77	44	0	37	6	1	RXLR (predicted secreted)
PsorP6_017159-RA	4	10	0	4	3	0	RXLR (predicted secreted)
PsorP6_003393-RA	0	0	0	0	0	0	RXLR (predicted secreted)
PsorP6_003617-RA	179	147	2	32	14	10	RXLR (predicted secreted)
PsorP6_002856-RA	0	0	0	0	0	0	RXLR (predicted secreted)
PsorP6_004462-RA	2436	96	14	6	55	5	RXLR (predicted secreted)
PsorP6_003006-RA	335	413	14	149	26	17	RXLR (predicted secreted)
PsorP6_003033-RA	77	11	1	16	10	6	RXLR (predicted secreted)
PsorP6_003175-RA	878	83	9	26	37	10	RXLR (predicted secreted)
PsorP6_003184-RA	378	1	8	0	12	0	RXLR (predicted secreted)
PsorP6_010940-RA	560	5	5	1	14	0	RXLR (predicted secreted)
PsorP6_010958-RA	1563	118	20	349	86	65	RXLR (predicted secreted)
PsorP6_010106-RA	0	0	0	0	0	0	RXLR (predicted secreted)
PsorP6_010425-RA	476	260	14	179	47	43	RXLR (predicted secreted)
PsorP6_010476-RA	900	120	8	124	33	23	RXLR (predicted secreted)
PsorP6_010491-RA	103	159	1	155	13	18	RXLR (predicted secreted)
PsorP6_010562-RA	0	1	0	7	1	0	RXLR (predicted secreted)
PsorP6_009440-RA	0	0	0	0	0	0	RXLR (predicted secreted)
PsorP6_009767-RA	56	29	0	12	2	2	RXLR (predicted secreted)
PsorP6_008853-RA	18	61	0	7	4	1	RXLR (predicted secreted)
PsorP6_009174-RA	1	0	0	0	0	0	RXLR (predicted secreted)
PsorP6_012094-RA	0	1	0	0	0	0	RXLR (predicted secreted)
PsorP6_011400-RA	0	0	0	0	0	0	RXLR (predicted secreted)
PsorP6_011318-RA	3	3	0	0	3	0	RXLR (predicted secreted)
PsorP6_011886-RA	34	16	2	7	5	0	RXLR (predicted secreted)
PsorP6_011967-RA	32	59	0	4	0	2	RXLR (predicted secreted)
PsorP6_005648-RA	568	16	1	8	10	0	RXLR (predicted secreted)
PsorP6_005264-RA	1	1	0	0	0	0	RXLR (predicted secreted)
PsorP6_004906-RA	5	15	0	0	2	0	RXLR (predicted secreted)
PsorP6_004909-RA	2570	299	32	346	143	45	RXLR (predicted secreted)
PsorP6_015472-RA	0	0	0	0	0	0	RXLR (predicted secreted)
PsorP6_015516-RA	165	20	0	8	2	4	RXLR (predicted secreted)
PsorP6_015530-RA	222	23	1	16	17	6	RXLR (predicted secreted)
PsorP6_015531-RA	14	23	0	5	1	0	RXLR (predicted secreted)
PsorP6_015559-RA	19	7	0	2	1	0	RXLR (predicted secreted)
PsorP6_015585-RA	186	135	6	23	8	5	RXLR (predicted secreted)
PsorP6_017549-RA	34	36	0	13	1	3	RXLR (predicted secreted)
PsorP6_013381-RA	0	0	0	0	0	0	RXLR (predicted secreted)
PsorP6_012536-RA	404	603	8	137	29	22	RXLR (predicted secreted)
PsorP6_012710-RA	408	506	7	194	38	41	RXLR (predicted secreted)
PsorP6_012744-RA	2722	99	41	162	139	28	RXLR (predicted secreted)
PsorP6_000648-RA	157	52	1	18	2	3	RXLR (predicted secreted)
PsorP6_000663-RA	8	10	0	2	1	2	RXLR (predicted secreted)
PsorP6_000736-RA	0	0	0	1	0	0	RXLR (predicted secreted)
PsorP6_001240-RA	155	77	9	42	11	6	RXLR (predicted secreted)
PsorP6_001670-RA	1413	409	10	414	77	78	RXLR (predicted secreted)
PsorP6_001720-RA	47	38	0	11	1	2	RXLR (predicted secreted)
PsorP6_001765-RA	157	53	2	21	9	6	RXLR (predicted secreted)
PsorP6_001786-RA	125	51	10	46	12	14	RXLR (predicted secreted)
PsorP6_001951-RA	0	0	0	0	0	0	RXLR (predicted secreted)
PsorP6_002315-RA	0	1	0	2	0	0	RXLR (predicted secreted)
PsorP6_002724-RA	361	147	2	64	26	16	RXLR (predicted secreted)
PsorP6_000264-RA	0	0	0	0	0	0	RXLR (predicted secreted)
PsorP6_007738-RA	0	0	0	0	0	0	RXLR (predicted secreted)
PsorP6_008389-RA	1	4	0	0	0	0	RXLR (predicted secreted)
PsorP6_008624-RA	0	0	0	0	0	0	RXLR (predicted secreted)
PsorP6_007282-RA	103	341	13	87	19	9	RXLR (predicted secreted)
PsorP6_007310-RA	772	759	15	141	57	30	RXLR (predicted secreted)
PsorP6_018416-RA	0	0	0	0	0	0	RXLR (predicted secreted)
PsorP6_018419-RA	0	0	0	0	0	0	RXLR (predicted secreted)
PsorP6_019619-RA	0	0	0	0	0	0	RXLR (predicted secreted)
PsorP6_019613-RA	1	0	0	0	0	0	RXLR (predicted secreted)
PsorP6_018906-RA	1	5	0	0	0	0	RXLR (predicted secreted)
PsorP6_018753-RA	0	0	0	0	0	0	RXLR (predicted secreted)
PsorP6_002846-RA	270	2	1	11	12	0	EER-(L)WY (prediced secreted)
PsorP6_006708-RA	304	19	3	37	9	1	EER-(L)WY (prediced secreted)
PsorP6_019385-RA	386	100	17	132	29	33	EER-(L)WY (prediced secreted)
PsorP6_014710-RA	82	23	4	57	6	7	EER-(L)WY (prediced secreted)
PsorP6_016250-RA	192	98	1	21	17	4	EER-(L)WY (prediced secreted)
PsorP6_002776-RA	132	411	2	39	11	6	EER-(L)WY (prediced secreted)
PsorP6_011867-RA	0	0	0	0	0	0	EER-(L)WY (prediced secreted)
PsorP6_012019-RA	235	209	6	50	24	14	EER-(L)WY (prediced secreted)
PsorP6_006571-RA	152	254	1	44	7	0	EER-(L)WY (prediced secreted)
PsorP6_006108-RA	85	97	2	34	2	2	EER-(L)WY (prediced secreted)
PsorP6_004945-RA	62	43	3	10	6	3	EER-(L)WY (prediced secreted)
PsorP6_015631-RA	482	262	12	71	35	25	EER-(L)WY (prediced secreted)
PsorP6_015435-RA	147	32	3	10	5	1	EER-(L)WY (prediced secreted)
PsorP6_015432-RA	139	59	1	35	5	1	EER-(L)WY (prediced secreted)
PsorP6_016040-RA	0	0	0	0	0	0	EER-(L)WY (prediced secreted)
PsorP6_012578-RA	46	8	1	6	3	5	EER-(L)WY (prediced secreted)
PsorP6_019120-RA	12	0	0	0	1	0	EER-(L)WY (prediced secreted)
PsorP6_016818-RA	50	213	2	77	7	8	EER-(L)WY (prediced secreted)
PsorP6_009524-RA	742	248	10	153	29	19	EER-(L)WY (prediced secreted)
PsorP6_009795-RA	79	30	0	23	3	0	EER-(L)WY (prediced secreted)
PsorP6_011855-RA	477	263	6	326	45	49	EER-(L)WY (prediced secreted)
PsorP6_004949-RA	278	144	7	65	21	8	EER-(L)WY (prediced secreted)
PsorP6_015428-RA	101	82	8	13	11	4	EER-(L)WY (prediced secreted)
PsorP6_015598-RA	392	226	11	154	34	27	EER-(L)WY (prediced secreted)
PsorP6_015615-RA	421	47	8	29	29	10	EER-(L)WY (prediced secreted)
PsorP6_015619-RA	3096	1284	146	519	372	129	EER-(L)WY (prediced secreted)
PsorP6_015624-RA	166	30	8	14	14	4	EER-(L)WY (prediced secreted)
PsorP6_015640-RA	149	87	0	24	3	4	EER-(L)WY (prediced secreted)
PsorP6_015644-RA	1152	870	28	279	96	50	EER-(L)WY (prediced secreted)
PsorP6_015829-RA	0	1	0	0	0	0	EER-(L)WY (prediced secreted)
PsorP6_015908-RA	186	85	1	51	12	12	EER-(L)WY (prediced secreted)
PsorP6_017518-RA	64	76	3	20	3	3	EER-(L)WY (prediced secreted)
PsorP6_017538-RA	242	378	4	104	11	14	EER-(L)WY (prediced secreted)
PsorP6_000792-RA	28	61	0	15	5	2	EER-(L)WY (prediced secreted)
PsorP6_019575-RA	132	166	2	40	6	3	EER-(L)WY (prediced secreted)
PsorP6_016246-RA	72	29	1	12	1	8	(L)WY (predicted secreted)
PsorP6_009456-RA	13	1	0	2	1	1	(L)WY (predicted secreted)
PsorP6_006552-RA	354	64	4	49	29	8	(L)WY (predicted secreted)
PsorP6_006158-RA	1	8	0	3	0	0	(L)WY (predicted secreted)
PsorP6_006591-RA	557	56	8	110	31	19	(L)WY (predicted secreted)
PsorP6_015545-RA	63	48	1	14	4	1	(L)WY (predicted secreted)
PsorP6_017597-RA	31	13	1	5	2	1	(L)WY (predicted secreted)
PsorP6_017361-RA	159	2	3	8	11	2	(L)WY (predicted secreted)
PsorP6_014705-RA	71	66	0	23	7	3	(L)WY (predicted secreted)
PsorP6_014814-RA	25	41	2	24	0	6	(L)WY (predicted secreted)
PsorP6_014812-RA	31	25	2	16	4	6	(L)WY (predicted secreted)
PsorP6_002785-RA	154	79	0	20	10	6	(L)WY (predicted secreted)
PsorP6_015537-RA	77	95	1	132	10	15	(L)WY (predicted secreted)
PsorP6_017562-RA	137	25	7	25	10	4	(L)WY (predicted secreted)
PsorP6_017603-RA	23	15	2	18	3	1	(L)WY (predicted secreted)
PsorP6_017600-RA	209	18	0	21	7	11	(L)WY (predicted secreted)
PsorP6_003919-RA	569	131	11	123	41	26	(L)WY (no signal peptide)
PsorP6_006639-RA	41	31	0	6	1	0	(L)WY (no signal peptide)
PsorP6_014032-RA	25	10	0	12	4	3	(L)WY (no signal peptide)
PsorP6_016245-RA	43	48	12	17	8	2	(L)WY (no signal peptide)
PsorP6_016560-RA	0	1	0	0	0	0	(L)WY (no signal peptide)
PsorP6_016136-RA	143	54	7	92	24	21	(L)WY (no signal peptide)
PsorP6_016135-RA	85	40	1	82	7	5	(L)WY (no signal peptide)
PsorP6_018158-RA	2	2	0	0	0	0	(L)WY (no signal peptide)
PsorP6_017014-RA	0	1	0	1	0	0	(L)WY (no signal peptide)
PsorP6_003494-RA	0	0	0	0	0	0	(L)WY (no signal peptide)
PsorP6_003470-RA	3	0	0	0	0	0	(L)WY (no signal peptide)
PsorP6_004141-RA	6	7	0	6	0	1	(L)WY (no signal peptide)
PsorP6_004347-RA	0	0	0	0	0	0	(L)WY (no signal peptide)
PsorP6_002963-RA	84	18	0	9	4	2	(L)WY (no signal peptide)
PsorP6_002873-RA	484	274	16	318	42	40	(L)WY (no signal peptide)
PsorP6_010148-RA	16	8	1	3	1	4	(L)WY (no signal peptide)
PsorP6_010667-RA	1	1	0	0	2	0	(L)WY (no signal peptide)
PsorP6_011982-RA	29	23	0	11	3	2	(L)WY (no signal peptide)
PsorP6_012037-RA	18	0	0	4	3	0	(L)WY (no signal peptide)
PsorP6_012048-RA	9	16	0	29	1	0	(L)WY (no signal peptide)
PsorP6_006737-RA	0	0	0	0	0	0	(L)WY (no signal peptide)
PsorP6_004952-RA	217	79	4	28	26	8	(L)WY (no signal peptide)
PsorP6_005335-RA	13	25	0	9	0	1	(L)WY (no signal peptide)
PsorP6_005686-RA	0	0	0	0	0	0	(L)WY (no signal peptide)
PsorP6_015522-RA	1	1	0	0	0	0	(L)WY (no signal peptide)
PsorP6_015523-RA	0	0	0	0	0	0	(L)WY (no signal peptide)
PsorP6_015580-RA	44	24	0	11	1	1	(L)WY (no signal peptide)
PsorP6_015617-RA	0	0	0	0	0	0	(L)WY (no signal peptide)
PsorP6_017380-RA	76	41	3	16	4	2	(L)WY (no signal peptide)
PsorP6_017443-RA	85	77	1	36	4	6	(L)WY (no signal peptide)
PsorP6_012723-RA	2	2	0	0	0	0	(L)WY (no signal peptide)
PsorP6_002620-RA	0	0	0	1	0	0	(L)WY (no signal peptide)
PsorP6_002248-RA	8	4	0	11	0	2	(L)WY (no signal peptide)
PsorP6_002123-RA	21	44	7	8	6	0	(L)WY (no signal peptide)
PsorP6_000399-RA	1	2	0	0	0	0	(L)WY (no signal peptide)
PsorP6_007637-RA	0	2	0	2	0	0	(L)WY (no signal peptide)
PsorP6_019242-RA	0	0	0	0	0	0	(L)WY (no signal peptide)
PsorP6_019243-RA	0	0	0	0	0	0	(L)WY (no signal peptide)
PsorP6_019298-RA	25	12	3	0	2	0	(L)WY (no signal peptide)
PsorP6_014547-RA	107	147	1	36	4	10	(L)WY (no signal peptide)
PsorP6_014562-RA	96	47	0	45	11	5	(L)WY (no signal peptide)
PsorP6_014830-RA	87	53	5	57	9	10	(L)WY (no signal peptide)
PsorP6_013898-RA	0	0	0	0	0	0	(L)WY (no signal peptide)
PsorP6_017132-RA	269	149	12	58	13	12	(L)WY (no signal peptide)
PsorP6_017154-RA	114	55	2	60	11	9	(L)WY (no signal peptide)
PsorP6_002845-RA	97	1	1	0	4	0	(L)WY (no signal peptide)
PsorP6_004277-RA	7	0	0	1	0	1	(L)WY (no signal peptide)
PsorP6_002905-RA	570	46	9	150	22	36	(L)WY (no signal peptide)
PsorP6_003041-RA	239	65	12	97	18	23	(L)WY (no signal peptide)
PsorP6_003172-RA	384	92	3	59	19	9	(L)WY (no signal peptide)
PsorP6_009625-RA	13	11	0	9	0	0	(L)WY (no signal peptide)
PsorP6_009809-RA	12	7	0	3	0	0	(L)WY (no signal peptide)
PsorP6_009811-RA	20	36	1	8	1	0	(L)WY (no signal peptide)
PsorP6_011869-RA	803	93	17	277	54	47	(L)WY (no signal peptide)
PsorP6_012021-RA	278	40	9	107	23	7	(L)WY (no signal peptide)
PsorP6_012022-RA	800	74	21	300	82	19	(L)WY (no signal peptide)
PsorP6_006640-RA	556	297	15	224	47	22	(L)WY (no signal peptide)
PsorP6_015778-RA	30	143	0	6	1	1	(L)WY (no signal peptide)
PsorP6_015820-RA	38	35	0	7	3	1	(L)WY (no signal peptide)
PsorP6_017293-RA	420	235	9	515	46	46	(L)WY (no signal peptide)
PsorP6_017322-RA	153	20	0	54	2	3	(L)WY (no signal peptide)
PsorP6_017323-RA	155	28	1	36	3	12	(L)WY (no signal peptide)
PsorP6_017500-RA	70	61	2	15	3	3	(L)WY (no signal peptide)
PsorP6_017512-RA	101	139	0	45	8	1	(L)WY (no signal peptide)
PsorP6_013196-RA	0	0	0	0	0	0	(L)WY (no signal peptide)
PsorP6_013326-RA	1154	164	13	100	35	4	(L)WY (no signal peptide)
PsorP6_008127-RA	48	16	0	17	4	0	(L)WY (no signal peptide)
PsorP6_007208-RA	49	38	0	30	2	0	(L)WY (no signal peptide)
PsorP6_000001-RA	0	0	0	0	0	0
PsorP6_000002-RA	273	143	8	48	20	5
PsorP6_000003-RA	466	216	10	84	30	27
PsorP6_000004-RA	4	1	0	0	0	0
PsorP6_000005-RA	0	0	0	0	0	0
PsorP6_000006-RA	450	691	8	195	40	28
PsorP6_000007-RA	354	218	6	69	22	6
PsorP6_000008-RA	0	0	0	4	0	0
PsorP6_000009-RA	0	3	0	0	0	3
PsorP6_000010-RA	39	35	1	10	0	2
PsorP6_000011-RA	0	1	0	1	0	0
PsorP6_000012-RA	66	34	2	24	3	1
PsorP6_000013-RA	0	0	0	0	0	0
PsorP6_000014-RA	0	0	0	1	0	0
PsorP6_000015-RA	344	378	5	75	38	8
PsorP6_000016-RA	822	473	14	159	53	26
PsorP6_000017-RA	46	13	0	14	1	2
PsorP6_000018-RA	34	32	3	12	2	4
PsorP6_000019-RA	0	0	0	0	0	0
PsorP6_000020-RA	0	0	0	0	0	0
PsorP6_000021-RA	23	32	0	8	1	0
PsorP6_000022-RA	56	30	0	9	2	1
PsorP6_000023-RA	730	280	11	122	39	10
PsorP6_000024-RA	0	0	0	0	0	0
PsorP6_000025-RA	36	38	0	19	0	9
PsorP6_000026-RA	3	7	0	1	0	0
PsorP6_000027-RA	0	0	0	0	0	0
PsorP6_000028-RA	101	189	0	28	14	6
PsorP6_000029-RA	7	20	0	3	0	0
PsorP6_000030-RA	0	0	0	0	0	0
PsorP6_000031-RA	1	0	0	0	0	0
PsorP6_000032-RA	528	303	4	186	22	21
PsorP6_000033-RA	15	38	0	8	3	0
PsorP6_000034-RA	530	387	13	316	31	97
PsorP6_000035-RA	2	0	0	0	0	0
PsorP6_000036-RA	0	0	0	0	0	0
PsorP6_000037-RA	0	0	0	0	0	0
PsorP6_000038-RA	1651	794	32	384	101	62
PsorP6_000039-RA	65	41	2	12	1	1
PsorP6_000040-RA	0	0	0	0	0	0
PsorP6_000041-RA	0	0	0	0	0	0
PsorP6_000042-RA	0	0	0	0	0	0
PsorP6_000043-RA	0	0	0	0	0	0
PsorP6_000044-RA	0	0	0	0	0	0
PsorP6_000045-RA	0	0	0	0	0	0
PsorP6_000046-RA	0	0	0	0	0	0
PsorP6_000047-RA	8	4	0	4	0	3
PsorP6_000048-RA	1	1	0	0	0	0
PsorP6_000049-RA	407	239	2	117	37	9
PsorP6_000050-RA	386	137	7	44	30	7
PsorP6_000051-RA	0	0	0	0	0	0
PsorP6_000052-RA	6	0	0	0	0	0
PsorP6_000053-RA	49	3	0	2	5	0
PsorP6_000054-RA	1	0	0	0	1	0
PsorP6_000055-RA	28	17	0	4	3	0
PsorP6_000056-RA	77	37	0	4	3	0
PsorP6_000057-RA	86	103	0	40	10	7
PsorP6_000058-RA	7993	4259	177	2149	643	276
PsorP6_000059-RA	0	0	0	0	0	0
PsorP6_000060-RA	0	0	0	0	0	0
PsorP6_000061-RA	0	0	0	0	0	0
PsorP6_000062-RA	151	102	2	43	13	11
PsorP6_000063-RA	8	18	0	0	0	0
PsorP6_000064-RA	2	0	0	0	0	0
PsorP6_000065-RA	0	1	0	0	0	0
PsorP6_000066-RA	251	205	2	83	21	8
PsorP6_000067-RA	33	50	0	19	3	0
PsorP6_000068-RA	0	0	0	0	0	0
PsorP6_000069-RA	0	0	0	0	0	0
PsorP6_000070-RA	1	0	0	0	0	0
PsorP6_000071-RA	25	43	3	11	4	2
PsorP6_000072-RA	82	37	2	19	7	5
PsorP6_000073-RA	15	7	1	2	1	1
PsorP6_000074-RA	37	14	0	12	3	5
PsorP6_000075-RA	244	254	10	56	14	6
PsorP6_000076-RA	2	1	0	0	0	2
PsorP6_000077-RA	36	59	0	14	4	2
PsorP6_000078-RA	2	1	1	2	0	0
PsorP6_000079-RA	147	102	7	36	17	6
PsorP6_000080-RA	0	0	0	0	0	0
PsorP6_000081-RA	0	0	0	0	0	0
PsorP6_000082-RA	0	0	0	0	0	0
PsorP6_000083-RA	680	211	16	115	45	13
PsorP6_000085-RA	489	588	17	195	57	21
PsorP6_000086-RA	0	0	0	0	0	0
PsorP6_000087-RA	0	0	0	0	0	0
PsorP6_000088-RA	0	0	0	0	0	0
PsorP6_000089-RA	0	0	0	0	0	0
PsorP6_000090-RA	573	321	15	80	41	11
PsorP6_000091-RA	0	3	0	0	0	0
PsorP6_000092-RA	0	0	0	0	0	0
PsorP6_000093-RA	0	0	0	0	0	0
PsorP6_000094-RA	476	640	16	126	45	28
PsorP6_000095-RA	585	944	5	160	68	26
PsorP6_000096-RA	0	0	0	0	0	0
PsorP6_000097-RA	520	331	11	112	40	23
PsorP6_000099-RA	2	1	0	2	0	0
PsorP6_000100-RA	6	2	5	0	1	0
PsorP6_000101-RA	47	55	5	32	0	2
PsorP6_000102-RA	135	79	1	3	5	1
PsorP6_000103-RA	288	73	4	58	29	8
PsorP6_000104-RA	0	0	0	0	0	0
PsorP6_000105-RA	0	0	0	0	0	0
PsorP6_000106-RA	1238	544	29	256	77	56
PsorP6_000107-RA	876	429	10	153	73	14
PsorP6_000108-RA	3	4	0	1	0	0
PsorP6_000109-RA	0	0	0	0	0	0
PsorP6_000110-RA	0	0	0	0	0	0
PsorP6_000111-RA	64	12	0	5	2	0
PsorP6_000112-RA	49	28	1	11	5	1
PsorP6_000113-RA	2206	1442	62	606	190	114
PsorP6_000114-RA	22	8	0	3	2	0
PsorP6_000115-RA	1	0	0	1	0	0
PsorP6_000116-RA	1106	615	14	312	85	38
PsorP6_000117-RA	1	0	0	1	0	0
PsorP6_000118-RA	0	0	0	0	0	0
PsorP6_000119-RA	0	2	0	0	0	0
PsorP6_000120-RA	420	418	9	102	31	15
PsorP6_000121-RA	1000	870	11	219	70	31
PsorP6_000122-RA	0	0	0	0	0	0
PsorP6_000123-RA	0	1	0	0	0	0
PsorP6_000124-RA	0	1	0	0	0	0
PsorP6_000125-RA	449	253	3	117	22	19
PsorP6_000126-RA	811	190	11	63	38	8
PsorP6_000127-RA	2	12	0	8	0	0
PsorP6_000128-RA	0	0	0	0	0	0
PsorP6_000129-RA	0	0	0	0	0	0
PsorP6_000130-RA	843	1009	18	193	70	21
PsorP6_000131-RA	9	44	0	2	2	1
PsorP6_000132-RA	120	315	1	40	8	11
PsorP6_000133-RA	2658	2000	67	850	236	124
PsorP6_000134-RA	62	86	1	8	14	3
PsorP6_000135-RA	0	5	2	11	0	0
PsorP6_000136-RA	451	388	6	117	34	16
PsorP6_000137-RA	927	1070	27	199	94	49
PsorP6_000138-RA	1601	1540	47	547	154	121
PsorP6_000139-RA	337	256	6	94	23	19
PsorP6_000140-RA	384	232	19	133	25	35
PsorP6_000141-RA	0	0	0	0	0	0
PsorP6_000142-RA	0	0	0	0	0	0
PsorP6_000143-RA	1	0	0	0	0	0
PsorP6_000144-RA	0	0	0	0	0	0
PsorP6_000145-RA	0	0	0	0	0	0
PsorP6_000146-RA	0	0	0	0	0	0
PsorP6_000147-RA	0	0	0	0	0	0
PsorP6_000148-RA	2	1	0	2	0	0
PsorP6_000149-RA	0	0	0	0	0	0
PsorP6_000150-RA	0	0	0	0	0	0
PsorP6_000151-RA	0	0	0	0	0	0
PsorP6_000152-RA	0	0	0	0	0	0
PsorP6_000153-RA	459	355	11	152	33	37
PsorP6_000154-RA	701	433	19	189	52	31
PsorP6_000155-RA	6	7	0	3	1	0
PsorP6_000156-RA	20	32	0	5	0	0
PsorP6_000157-RA	3	2	0	0	0	0
PsorP6_000158-RA	55	47	1	11	4	4
PsorP6_000159-RA	27	16	3	6	2	3
PsorP6_000160-RA	0	0	0	0	0	0
PsorP6_000161-RA	1111	951	27	288	70	51
PsorP6_000162-RA	2611	692	27	431	161	56
PsorP6_000163-RA	5	1	0	2	0	0
PsorP6_000164-RA	3	5	0	0	0	0
PsorP6_000165-RA	106	53	1	17	4	1
PsorP6_000166-RA	888	1271	36	302	89	48
PsorP6_000167-RA	1383	1491	40	291	119	94
PsorP6_000168-RA	599	575	14	146	58	20
PsorP6_000169-RA	303	168	4	95	30	13
PsorP6_000170-RA	0	0	0	0	0	0
PsorP6_000171-RA	0	2	0	0	0	0
PsorP6_000172-RA	0	0	0	0	0	0
PsorP6_000173-RA	11	32	1	2	0	0
PsorP6_000174-RA	0	7	0	0	0	0
PsorP6_000175-RA	0	0	0	0	0	0
PsorP6_000176-RA	4	0	1	0	1	0
PsorP6_000177-RA	0	0	0	0	0	0
PsorP6_000178-RA	2597	810	43	505	192	84
PsorP6_000179-RA	0	3	0	2	0	0
PsorP6_000180-RA	0	0	0	0	0	0
PsorP6_000181-RA	1819	1918	48	531	185	81
PsorP6_000182-RA	2110	653	26	520	138	109
PsorP6_000183-RA	77	47	7	5	9	3
PsorP6_000184-RA	15	5	2	5	1	2
PsorP6_000185-RA	32	17	0	4	2	2
PsorP6_000186-RA	0	0	0	0	0	0
PsorP6_000187-RA	5	2	0	1	0	0
PsorP6_000188-RA	567	515	10	198	41	17
PsorP6_000189-RA	182	70	4	33	10	3
PsorP6_000190-RA	325	265	3	73	22	21
PsorP6_000191-RA	0	0	0	0	0	0
PsorP6_000192-RA	6	4	0	2	0	2
PsorP6_000193-RA	0	1	0	0	0	1
PsorP6_000194-RA	1059	1133	17	484	106	69
PsorP6_000195-RA	431	396	17	98	38	17
PsorP6_000196-RA	321	214	5	46	18	9
PsorP6_000197-RA	1205	1121	10	214	70	41
PsorP6_000198-RA	191	188	8	50	11	10
PsorP6_000199-RA	57	31	1	3	1	1
PsorP6_000200-RA	365	42	14	57	23	13
PsorP6_000201-RA	321	73	4	74	23	11
PsorP6_000202-RA	112	65	1	28	9	6
PsorP6_000203-RA	12	16	0	11	0	4
PsorP6_000204-RA	3	10	0	50	0	0
PsorP6_000205-RA	28	58	0	56	1	3
PsorP6_000206-RA	0	4	0	3	0	1
PsorP6_000207-RA	205	213	3	50	5	2
PsorP6_000208-RA	0	0	0	0	0	0
PsorP6_000209-RA	0	0	0	0	0	0
PsorP6_000210-RA	0	0	0	0	0	0
PsorP6_000211-RA	22	38	0	0	0	4
PsorP6_000212-RA	17	69	0	1	0	0
PsorP6_000213-RA	179	68	5	47	13	2
PsorP6_000214-RA	0	0	0	0	0	0
PsorP6_000215-RA	0	0	0	0	0	0
PsorP6_000216-RA	0	0	0	0	0	0
PsorP6_000217-RA	550	183	10	95	46	16
PsorP6_000218-RA	164	36	1	110	18	6
PsorP6_000219-RA	76	18	0	12	7	1
PsorP6_000220-RA	868	1181	16	276	87	41
PsorP6_000221-RA	0	0	0	0	0	0
PsorP6_000222-RA	0	2	0	0	1	0
PsorP6_000223-RA	2096	652	25	348	143	67
PsorP6_000224-RA	10	4	0	0	0	0
PsorP6_000225-RA	0	7	1	1	0	0
PsorP6_000226-RA	0	2	0	0	0	0
PsorP6_000227-RA	0	0	0	0	0	0
PsorP6_000228-RA	0	0	0	0	0	0
PsorP6_000229-RA	2719	658	37	325	99	65
PsorP6_000230-RA	196	39	5	81	15	4
PsorP6_000231-RA	2500	1951	36	828	238	103
PsorP6_000232-RA	919	523	11	207	74	42
PsorP6_000233-RA	3	0	0	0	0	0
PsorP6_000234-RA	45	50	0	9	3	3
PsorP6_000235-RA	58	18	0	10	4	0
PsorP6_000236-RA	149	48	2	39	4	10
PsorP6_000237-RA	13	13	0	7	0	0
PsorP6_000238-RA	0	0	0	0	0	0
PsorP6_000239-RA	922	272	13	160	59	29
PsorP6_000240-RA	0	0	0	0	0	0
PsorP6_000241-RA	0	0	0	0	0	0
PsorP6_000242-RA	216	190	8	62	30	6
PsorP6_000243-RA	209	132	2	50	14	10
PsorP6_000244-RA	361	158	5	85	28	13
PsorP6_000245-RA	0	0	0	0	0	0
PsorP6_000246-RA	0	0	0	0	0	0
PsorP6_000247-RA	0	0	0	0	0	0
PsorP6_000248-RA	36	33	0	12	0	0
PsorP6_000249-RA	11	14	0	5	0	2
PsorP6_000250-RA	669	382	18	133	45	35
PsorP6_000251-RA	1	1	0	2	0	0
PsorP6_000252-RA	0	0	0	0	0	0
PsorP6_000253-RA	27620	11844	842	8137	2135	1482
PsorP6_000254-RA	51	72	4	31	8	4
PsorP6_000255-RA	768	461	18	238	59	27
PsorP6_000256-RA	308	224	8	79	9	13
PsorP6_000257-RA	169	88	1	36	5	12
PsorP6_000258-RA	1799	483	33	309	97	57
PsorP6_000259-RA	241	120	3	41	14	14
PsorP6_000260-RA	456	167	3	56	23	5
PsorP6_000261-RA	0	0	0	0	0	0
PsorP6_000262-RA	371	244	8	105	35	11
PsorP6_000263-RA	83	37	2	28	9	5
PsorP6_000265-RA	4	2	0	0	0	0
PsorP6_000266-RA	0	0	1	0	0	0
PsorP6_000267-RA	0	0	0	0	0	0
PsorP6_000268-RA	0	0	0	0	0	0
PsorP6_000269-RA	0	0	0	0	0	0
PsorP6_000270-RA	6	6	0	1	0	0
PsorP6_000271-RA	2	5	0	0	0	0
PsorP6_000272-RA	6	8	0	6	0	0
PsorP6_000273-RA	0	0	0	0	0	0
PsorP6_000274-RA	0	0	0	0	0	0
PsorP6_000275-RA	0	0	0	0	0	0
PsorP6_000276-RA	76	67	0	36	5	8
PsorP6_000277-RA	23	37	0	23	1	2
PsorP6_000278-RA	2848	2654	32	693	248	96
PsorP6_000279-RA	706	437	11	184	41	19
PsorP6_000280-RA	237	152	2	56	20	7
PsorP6_000281-RA	0	0	0	0	0	0
PsorP6_000282-RA	0	0	0	0	0	0
PsorP6_000283-RA	1	3	0	0	0	0
PsorP6_000284-RA	0	0	0	0	0	0
PsorP6_000285-RA	0	0	0	0	0	0
PsorP6_000286-RA	0	1	0	0	0	0
PsorP6_000287-RA	2466	1140	57	332	139	65
PsorP6_000288-RA	188	107	4	38	10	1
PsorP6_000289-RA	1	5	0	4	0	1
PsorP6_000290-RA	162	69	0	17	6	6
PsorP6_000291-RA	82	52	1	18	4	7
PsorP6_000292-RA	185	176	1	50	11	5
PsorP6_000293-RA	0	0	0	0	0	0
PsorP6_000294-RA	65	92	0	46	11	7
PsorP6_000295-RA	955	491	4	151	44	25
PsorP6_000296-RA	602	375	16	106	23	27
PsorP6_000297-RA	0	0	0	0	0	0
PsorP6_000298-RA	3	0	0	0	0	0
PsorP6_000299-RA	1412	239	16	363	71	50
PsorP6_000300-RA	0	0	0	0	0	0
PsorP6_000301-RA	0	0	0	0	0	0
PsorP6_000302-RA	0	0	0	0	0	0
PsorP6_000303-RA	0	0	0	2	0	0
PsorP6_000304-RA	228	650	4	142	49	27
PsorP6_000305-RA	208	183	1	41	15	3
PsorP6_000306-RA	0	0	0	0	0	0
PsorP6_000307-RA	2223	1175	66	832	219	131
PsorP6_000308-RA	0	0	0	0	0	0
PsorP6_000309-RA	0	0	0	0	0	0
PsorP6_000310-RA	293	752	5	82	28	20
PsorP6_000312-RA	23	20	0	5	2	0
PsorP6_000313-RA	57	57	3	26	4	2
PsorP6_000314-RA	206	89	9	43	14	9
PsorP6_000315-RA	323	255	7	69	35	10
PsorP6_000316-RA	222	100	7	40	19	4
PsorP6_000317-RA	92	49	0	41	3	5
PsorP6_000318-RA	598	198	7	105	35	18
PsorP6_000319-RA	191	65	2	13	5	5
PsorP6_000320-RA	5895	3872	55	1485	508	211
PsorP6_000321-RA	34	25	1	4	0	1
PsorP6_000322-RA	11262	4196	259	3080	818	367
PsorP6_000323-RA	741	591	7	232	67	72
PsorP6_000324-RA	1255	373	11	233	74	31
PsorP6_000325-RA	452	197	6	88	36	12
PsorP6_000326-RA	1915	472	39	218	72	47
PsorP6_000327-RA	1039	532	19	208	67	39
PsorP6_000328-RA	29	22	3	8	6	0
PsorP6_000329-RA	68	34	3	13	0	7
PsorP6_000330-RA	186	103	13	32	9	10
PsorP6_000331-RA	1312	570	20	211	85	38
PsorP6_000332-RA	1013	396	26	258	87	18
PsorP6_000333-RA	286	105	0	35	17	6
PsorP6_000334-RA	253	161	3	95	29	18
PsorP6_000335-RA	1597	673	28	375	122	69
PsorP6_000336-RA	0	0	0	0	0	0
PsorP6_000337-RA	1	0	0	0	0	0
PsorP6_000338-RA	0	0	0	0	0	0
PsorP6_000339-RA	0	0	0	0	0	0
PsorP6_000340-RA	0	0	0	0	0	0
PsorP6_000341-RA	1196	486	27	271	86	48
PsorP6_000342-RA	500	286	14	136	31	19
PsorP6_000343-RA	663	588	16	232	57	35
PsorP6_000344-RA	420	32	15	39	28	21
PsorP6_000345-RA	6548	4970	158	1941	548	360
PsorP6_000346-RA	415	235	8	77	32	20
PsorP6_000347-RA	1844	1142	25	708	164	73
PsorP6_000348-RA	54	47	1	19	7	3
PsorP6_000349-RA	117	129	1	20	7	6
PsorP6_000350-RA	0	0	0	0	0	0
PsorP6_000351-RA	0	0	0	0	0	0
PsorP6_000352-RA	0	0	0	0	0	0
PsorP6_000353-RA	36	80	2	20	9	3
PsorP6_000354-RA	53	101	1	31	3	4
PsorP6_000355-RA	10860	117	61	293	241	14
PsorP6_000356-RA	4	10	0	1	0	2
PsorP6_000357-RA	0	0	0	0	0	0
PsorP6_000358-RA	139	29	2	11	10	2
PsorP6_000359-RA	223	132	8	42	16	9
PsorP6_000360-RA	626	660	13	129	44	28
PsorP6_000361-RA	82	100	6	28	7	7
PsorP6_000362-RA	90	74	2	26	9	8
PsorP6_000363-RA	0	0	0	0	0	0
PsorP6_000364-RA	0	0	0	0	0	0
PsorP6_000365-RA	152	101	7	119	7	7
PsorP6_000366-RA	83	65	0	31	5	6
PsorP6_000367-RA	342	198	1	75	16	12
PsorP6_000368-RA	539	223	13	155	42	14
PsorP6_000369-RA	0	0	0	0	0	0
PsorP6_000370-RA	313	405	20	125	44	13
PsorP6_000371-RA	10	25	0	16	4	1
PsorP6_000372-RA	63	7	2	16	2	1
PsorP6_000373-RA	0	0	0	0	0	0
PsorP6_000374-RA	0	0	0	0	0	0
PsorP6_000375-RA	263	27	6	4	10	0
PsorP6_000376-RA	1439	875	21	258	80	24
PsorP6_000377-RA	3	0	0	3	0	0
PsorP6_000378-RA	1434	1587	43	665	164	120
PsorP6_000379-RA	82	123	2	15	5	2
PsorP6_000380-RA	95	101	4	55	11	12
PsorP6_000381-RA	3481	2173	72	477	234	77
PsorP6_000382-RA	36	8	2	10	1	1
PsorP6_000383-RA	199	168	2	53	14	10
PsorP6_000384-RA	104	43	1	24	3	3
PsorP6_000385-RA	346	145	8	51	23	4
PsorP6_000386-RA	3323	2216	57	922	257	110
PsorP6_000387-RA	0	0	0	0	0	0
PsorP6_000388-RA	0	0	0	0	0	0
PsorP6_000389-RA	0	0	0	0	0	0
PsorP6_000390-RA	0	0	0	0	0	0
PsorP6_000391-RA	0	0	0	0	0	0
PsorP6_000392-RA	0	0	0	0	0	0
PsorP6_000393-RA	0	0	0	0	0	0
PsorP6_000394-RA	267	196	5	105	20	17
PsorP6_000395-RA	727	303	13	258	31	83
PsorP6_000396-RA	209	102	0	44	15	5
PsorP6_000397-RA	436	141	7	75	29	25
PsorP6_000398-RA	1928	1275	42	423	159	76
PsorP6_000400-RA	0	0	0	0	0	0
PsorP6_000401-RA	356	361	7	88	17	14
PsorP6_000402-RA	472	241	6	121	27	22
PsorP6_000403-RA	284	191	11	96	22	14
PsorP6_000404-RA	1855	1528	31	359	117	53
PsorP6_000405-RA	8	0	0	0	0	0
PsorP6_000406-RA	87	16	4	5	6	0
PsorP6_000407-RA	352	249	7	94	17	10
PsorP6_000408-RA	208	180	1	68	11	19
PsorP6_000409-RA	1345	599	31	332	105	37
PsorP6_000410-RA	0	0	0	0	0	0
PsorP6_000411-RA	0	0	0	0	0	0
PsorP6_000412-RA	0	0	0	0	0	0
PsorP6_000413-RA	17	14	0	6	2	1
PsorP6_000414-RA	180	184	3	37	15	7
PsorP6_000415-RA	267	148	1	50	25	19
PsorP6_000416-RA	5261	44	26	35	117	8
PsorP6_000417-RA	828	369	31	222	64	21
PsorP6_000418-RA	84	82	2	73	10	4
PsorP6_000419-RA	0	0	0	0	0	0
PsorP6_000420-RA	0	0	0	0	0	0
PsorP6_000421-RA	1469	912	48	277	101	52
PsorP6_000422-RA	31	79	0	14	1	1
PsorP6_000423-RA	4	8	0	2	0	0
PsorP6_000425-RA	0	0	0	0	0	0
PsorP6_000426-RA	346	207	10	87	32	7
PsorP6_000427-RA	370	490	16	163	38	33
PsorP6_000428-RA	0	3	0	0	0	0
PsorP6_000429-RA	94	52	1	18	7	5
PsorP6_000430-RA	1632	1588	34	506	167	46
PsorP6_000431-RA	0	0	0	0	0	0
PsorP6_000432-RA	1	0	0	1	0	0
PsorP6_000433-RA	0	0	0	0	0	0
PsorP6_000435-RA	9	13	0	3	0	0
PsorP6_000436-RA	31	15	1	15	2	3
PsorP6_000437-RA	364	147	5	53	24	14
PsorP6_000438-RA	307	7	7	20	58	7
PsorP6_000439-RA	0	0	0	0	0	0
PsorP6_000440-RA	0	0	0	0	0	0
PsorP6_000441-RA	0	0	0	0	0	0
PsorP6_000442-RA	0	0	0	0	0	0
PsorP6_000443-RA	0	0	0	0	0	0
PsorP6_000444-RA	6	3	0	1	0	0
PsorP6_000445-RA	60	26	2	5	4	2
PsorP6_000446-RA	0	0	0	0	0	0
PsorP6_000447-RA	0	4	0	0	0	0
PsorP6_000448-RA	142	154	0	27	5	7
PsorP6_000449-RA	159	169	4	48	15	9
PsorP6_000450-RA	0	0	0	0	0	0
PsorP6_000451-RA	0	0	0	0	0	0
PsorP6_000452-RA	0	0	0	0	0	0
PsorP6_000453-RA	19	13	0	0	0	0
PsorP6_000454-RA	233	237	8	81	27	10
PsorP6_000455-RA	0	0	0	0	0	2
PsorP6_000456-RA	0	0	0	0	0	0
PsorP6_000457-RA	0	0	0	0	0	0
PsorP6_000458-RA	61	20	1	0	0	0
PsorP6_000459-RA	100	31	4	21	2	3
PsorP6_000460-RA	127	39	8	88	11	15
PsorP6_000461-RA	59	16	0	43	6	3
PsorP6_000462-RA	219	121	8	91	21	17
PsorP6_000463-RA	1019	316	13	242	65	59
PsorP6_000464-RA	641	422	16	184	54	24
PsorP6_000465-RA	233	84	0	40	17	5
PsorP6_000466-RA	0	0	0	0	0	0
PsorP6_000467-RA	1296	540	39	185	79	37
PsorP6_000468-RA	265	261	3	48	12	13
PsorP6_000469-RA	3111	1188	86	667	190	101
PsorP6_000470-RA	173	125	2	36	14	12
PsorP6_000471-RA	0	0	0	0	0	0
PsorP6_000472-RA	0	0	0	0	0	0
PsorP6_000473-RA	0	0	0	0	0	0
PsorP6_000474-RA	0	0	0	0	0	0
PsorP6_000475-RA	142	83	0	27	6	0
PsorP6_000476-RA	0	0	0	0	0	0
PsorP6_000477-RA	2	3	0	0	0	0
PsorP6_000478-RA	232	214	5	39	13	16
PsorP6_000479-RA	353	371	9	55	21	16
PsorP6_000480-RA	2335	1902	54	536	143	139
PsorP6_000481-RA	0	0	0	0	0	0
PsorP6_000482-RA	0	0	0	0	0	0
PsorP6_000483-RA	0	4	0	4	0	0
PsorP6_000484-RA	336	275	5	92	20	16
PsorP6_000485-RA	4	23	0	6	0	1
PsorP6_000486-RA	0	0	0	0	0	0
PsorP6_000487-RA	0	0	0	0	0	0
PsorP6_000488-RA	0	2	0	1	0	0
PsorP6_000489-RA	1	0	0	4	1	0
PsorP6_000490-RA	740	497	11	174	55	19
PsorP6_000491-RA	130	111	11	161	27	24
PsorP6_000492-RA	819	231	12	155	50	32
PsorP6_000493-RA	0	0	0	0	0	0
PsorP6_000494-RA	0	0	0	0	0	0
PsorP6_000495-RA	1	6	0	0	0	0
PsorP6_000496-RA	0	1	0	0	0	0
PsorP6_000498-RA	0	0	0	0	0	0
PsorP6_000499-RA	629	43	22	29	30	10
PsorP6_000500-RA	195	255	7	150	21	27
PsorP6_000502-RA	202	14	5	13	19	0
PsorP6_000503-RA	0	0	0	0	0	0
PsorP6_000504-RA	456	151	9	71	39	21
PsorP6_000505-RA	1201	680	26	172	149	85
PsorP6_000506-RA	13	15	0	4	1	2
PsorP6_000507-RA	23	7	3	4	0	0
PsorP6_000508-RA	67	23	8	5	2	1
PsorP6_000509-RA	58	46	0	31	6	2
PsorP6_000510-RA	0	0	0	0	0	0
PsorP6_000511-RA	0	0	0	0	0	0
PsorP6_000512-RA	1423	672	17	266	109	36
PsorP6_000513-RA	138	101	2	32	15	3
PsorP6_000515-RA	218	72	4	47	20	8
PsorP6_000516-RA	0	0	0	0	0	0
PsorP6_000517-RA	0	0	0	0	0	0
PsorP6_000518-RA	230	297	4	66	18	11
PsorP6_000519-RA	740	491	7	133	60	24
PsorP6_000520-RA	5854	3886	108	1508	464	197
PsorP6_000521-RA	814	534	11	162	55	35
PsorP6_000522-RA	28	723	5	7	10	9
PsorP6_000523-RA	0	0	0	0	0	0
PsorP6_000524-RA	594	293	16	110	40	11
PsorP6_000525-RA	10	6	0	16	0	0
PsorP6_000526-RA	2058	3176	45	994	308	146
PsorP6_000527-RA	619	247	8	168	46	13
PsorP6_000528-RA	41	7	0	3	2	1
PsorP6_000529-RA	0	24	0	2	0	0
PsorP6_000530-RA	131	32	5	19	6	2
PsorP6_000531-RA	840	140	6	105	35	18
PsorP6_000532-RA	252	202	10	71	21	21
PsorP6_000533-RA	1321	1113	22	250	83	44
PsorP6_000534-RA	973	497	24	114	64	29
PsorP6_000535-RA	1619	1308	33	450	115	67
PsorP6_000536-RA	0	0	0	0	0	0
PsorP6_000537-RA	0	0	0	0	0	0
PsorP6_000538-RA	8	2	1	3	0	0
PsorP6_000539-RA	16	23	2	5	0	0
PsorP6_000540-RA	0	0	0	1	0	0
PsorP6_000541-RA	2	15	0	9	0	0
PsorP6_000542-RA	0	0	0	0	0	0
PsorP6_000543-RA	0	0	0	1	0	0
PsorP6_000544-RA	0	3	0	0	0	0
PsorP6_000545-RA	879	425	29	179	70	18
PsorP6_000546-RA	1	0	0	0	0	0
PsorP6_000547-RA	0	9	0	0	0	0
PsorP6_000548-RA	4	18	0	2	0	0
PsorP6_000549-RA	7	35	2	1	0	2
PsorP6_000550-RA	1	0	0	0	0	0
PsorP6_000551-RA	0	0	0	0	0	0
PsorP6_000552-RA	0	0	0	0	0	0
PsorP6_000553-RA	0	0	0	0	0	0
PsorP6_000554-RA	0	0	0	0	0	0
PsorP6_000555-RA	944	25	9	68	35	19
PsorP6_000556-RA	155	81	0	46	7	4
PsorP6_000557-RA	34	36	0	14	8	4
PsorP6_000558-RA	152	57	1	32	3	3
PsorP6_000559-RA	0	8	0	1	0	0
PsorP6_000560-RA	2	19	0	5	0	0
PsorP6_000561-RA	42	33	2	19	4	4
PsorP6_000562-RA	0	0	0	0	0	0
PsorP6_000563-RA	0	0	0	0	0	0
PsorP6_000564-RA	0	0	0	0	0	0
PsorP6_000565-RA	0	0	0	0	0	0
PsorP6_000566-RA	0	0	0	0	0	0
PsorP6_000567-RA	0	0	0	0	0	0
PsorP6_000568-RA	0	0	0	0	0	0
PsorP6_000569-RA	140	63	1	10	4	2
PsorP6_000570-RA	7	11	0	1	0	0
PsorP6_000571-RA	5	8	0	0	2	0
PsorP6_000572-RA	8	16	0	0	0	1
PsorP6_000573-RA	5	11	0	2	0	0
PsorP6_000574-RA	11	7	0	1	3	0
PsorP6_000575-RA	0	0	0	0	0	0
PsorP6_000576-RA	100	18	4	14	7	3
PsorP6_000577-RA	59	10	0	3	4	0
PsorP6_000578-RA	18	6	1	10	1	0
PsorP6_000579-RA	1310	583	21	132	49	20
PsorP6_000580-RA	877	3541	47	692	199	99
PsorP6_000581-RA	1419	696	16	293	68	21
PsorP6_000582-RA	359	369	11	128	28	19
PsorP6_000583-RA	288	151	3	51	31	9
PsorP6_000584-RA	4724	32	5	11	34	2
PsorP6_000585-RA	308	1174	5	227	61	42
PsorP6_000586-RA	0	0	0	0	0	0
PsorP6_000587-RA	0	0	0	0	0	0
PsorP6_000588-RA	0	0	0	0	0	0
PsorP6_000589-RA	1551	149	13	93	63	21
PsorP6_000590-RA	47	15	0	7	0	0
PsorP6_000591-RA	95	54	0	20	7	1
PsorP6_000592-RA	7	14	1	6	0	2
PsorP6_000593-RA	5	5	0	2	0	0
PsorP6_000594-RA	400	183	8	87	21	12
PsorP6_000595-RA	1	1	0	1	0	2
PsorP6_000596-RA	1796	1036	38	315	108	67
PsorP6_000597-RA	0	0	0	0	0	0
PsorP6_000598-RA	0	0	0	0	0	0
PsorP6_000599-RA	173	350	4	44	14	9
PsorP6_000600-RA	143	74	5	72	15	15
PsorP6_000601-RA	12	11	0	7	2	1
PsorP6_000602-RA	1	12	0	10	0	2
PsorP6_000603-RA	0	0	0	0	0	0
PsorP6_000604-RA	0	0	0	0	0	0
PsorP6_000605-RA	0	0	0	0	0	0
PsorP6_000606-RA	0	0	0	0	0	0
PsorP6_000607-RA	0	0	0	0	0	0
PsorP6_000608-RA	0	0	0	0	0	0
PsorP6_000609-RA	1	0	1	5	0	0
PsorP6_000610-RA	102	20	0	16	2	1
PsorP6_000611-RA	1200	286	22	211	93	24
PsorP6_000612-RA	408	107	3	33	21	4
PsorP6_000613-RA	766	138	8	123	51	15
PsorP6_000614-RA	197	105	10	50	33	11
PsorP6_000615-RA	2	0	0	0	0	0
PsorP6_000616-RA	0	0	0	0	0	0
PsorP6_000617-RA	1	3	0	0	0	0
PsorP6_000618-RA	15	2	1	0	0	0
PsorP6_000619-RA	39	13	0	5	1	1
PsorP6_000620-RA	0	0	0	0	0	0
PsorP6_000621-RA	0	0	0	0	0	0
PsorP6_000622-RA	0	0	0	0	0	0
PsorP6_000623-RA	67	113	1	23	9	5
PsorP6_000624-RA	923	891	14	129	37	22
PsorP6_000625-RA	83	74	4	24	8	3
PsorP6_000626-RA	576	414	11	98	22	17
PsorP6_000627-RA	442	227	9	49	27	16
PsorP6_000628-RA	1	1	0	1	0	0
PsorP6_000630-RA	1563	832	17	389	127	52
PsorP6_000631-RA	0	0	0	0	1	0
PsorP6_000632-RA	0	0	0	0	0	0
PsorP6_000633-RA	0	0	0	0	0	0
PsorP6_000634-RA	0	0	0	0	0	0
PsorP6_000635-RA	0	0	0	0	0	0
PsorP6_000636-RA	0	0	0	0	0	0
PsorP6_000637-RA	1	2	0	0	0	0
PsorP6_000638-RA	23	22	1	4	0	3
PsorP6_000639-RA	25	117	0	20	8	6
PsorP6_000640-RA	1	7	0	0	0	0
PsorP6_000641-RA	0	0	0	0	0	0
PsorP6_000642-RA	0	0	0	0	0	0
PsorP6_000643-RA	1	2	0	1	0	0
PsorP6_000644-RA	0	0	0	0	0	0
PsorP6_000645-RA	0	0	0	0	0	0
PsorP6_000646-RA	60	98	2	38	4	2
PsorP6_000647-RA	73	429	8	40	12	7
PsorP6_000649-RA	0	0	0	0	0	0
PsorP6_000650-RA	570	51	11	98	41	13
PsorP6_000651-RA	111	54	1	11	8	1
PsorP6_000652-RA	250	206	8	45	19	11
PsorP6_000653-RA	229	81	1	56	26	8
PsorP6_000654-RA	378	169	3	64	27	6
PsorP6_000655-RA	0	0	0	0	0	0
PsorP6_000656-RA	272	84	2	4	14	3
PsorP6_000657-RA	10	9	0	0	2	0
PsorP6_000658-RA	0	0	0	0	0	0
PsorP6_000659-RA	1	2	0	0	0	0
PsorP6_000660-RA	0	0	0	0	0	0
PsorP6_000661-RA	113	122	1	7	10	0
PsorP6_000662-RA	5	9	0	1	0	0
PsorP6_000664-RA	0	0	0	0	0	0
PsorP6_000665-RA	0	0	0	0	0	0
PsorP6_000666-RA	31	15	0	3	2	0
PsorP6_000667-RA	396	214	10	65	21	8
PsorP6_000668-RA	1952	1760	38	450	124	80
PsorP6_000669-RA	166	96	3	42	10	9
PsorP6_000670-RA	1	1	0	1	0	0
PsorP6_000671-RA	0	0	0	0	0	0
PsorP6_000672-RA	0	0	0	0	0	0
PsorP6_000673-RA	0	0	0	0	0	0
PsorP6_000674-RA	0	0	0	0	0	0
PsorP6_000675-RA	0	0	0	0	0	0
PsorP6_000676-RA	0	0	0	0	0	0
PsorP6_000677-RA	0	1	0	0	0	0
PsorP6_000678-RA	0	0	0	0	0	0
PsorP6_000679-RA	0	0	0	0	0	0
PsorP6_000680-RA	0	0	0	0	0	0
PsorP6_000681-RA	4657	2484	48	664	263	139
PsorP6_000682-RA	83	21	3	8	1	1
PsorP6_000683-RA	1278	222	10	92	43	25
PsorP6_000684-RA	70	16	0	4	1	1
PsorP6_000685-RA	131	66	1	41	15	2
PsorP6_000686-RA	2535	303	36	142	123	31
PsorP6_000687-RA	109	66	2	60	11	4
PsorP6_000688-RA	8	5	2	29	0	2
PsorP6_000689-RA	87	23	1	19	3	1
PsorP6_000690-RA	0	0	0	0	0	0
PsorP6_000691-RA	316	167	9	69	29	12
PsorP6_000693-RA	897	302	3	131	42	30
PsorP6_000694-RA	3737	1318	69	736	254	82
PsorP6_000695-RA	13	1	0	3	1	2
PsorP6_000696-RA	0	0	0	0	0	0
PsorP6_000697-RA	0	0	0	0	0	0
PsorP6_000698-RA	0	0	0	0	0	0
PsorP6_000699-RA	0	0	0	0	0	0
PsorP6_000700-RA	0	0	0	0	0	0
PsorP6_000701-RA	92	82	0	37	6	3
PsorP6_000702-RA	4	7	3	3	0	1
PsorP6_000703-RA	2	2	0	0	0	0
PsorP6_000704-RA	369	171	7	26	15	11
PsorP6_000705-RA	352	853	7	130	38	15
PsorP6_000706-RA	1	0	0	0	0	0
PsorP6_000707-RA	24	9	2	12	0	2
PsorP6_000708-RA	7	0	0	1	0	0
PsorP6_000710-RA	8	4	0	2	2	0
PsorP6_000711-RA	0	0	0	0	0	0
PsorP6_000712-RA	0	2	0	0	0	0
PsorP6_000713-RA	0	0	0	0	0	0
PsorP6_000714-RA	1	1	0	1	1	0
PsorP6_000715-RA	0	0	0	0	0	0
PsorP6_000716-RA	130	61	3	119	23	23
PsorP6_000717-RA	71	256	2	40	6	4
PsorP6_000718-RA	0	0	0	0	0	0
PsorP6_000719-RA	2	4	0	0	0	0
PsorP6_000720-RA	0	0	0	0	0	0
PsorP6_000721-RA	0	0	0	0	0	0
PsorP6_000722-RA	1	2	0	0	0	0
PsorP6_000724-RA	900	112	9	139	39	32
PsorP6_000725-RA	0	0	0	0	0	0
PsorP6_000726-RA	3	4	0	0	0	0
PsorP6_000727-RA	0	0	0	0	0	0
PsorP6_000728-RA	0	1	0	7	0	0
PsorP6_000729-RA	0	0	0	0	0	0
PsorP6_000730-RA	0	0	0	0	0	0
PsorP6_000731-RA	0	0	0	0	0	0
PsorP6_000732-RA	0	0	0	0	0	0
PsorP6_000733-RA	0	0	0	0	0	0
PsorP6_000734-RA	0	0	0	0	0	0
PsorP6_000735-RA	0	0	0	0	0	0
PsorP6_000737-RA	0	1	0	2	0	0
PsorP6_000739-RA	20	9	0	7	1	1
PsorP6_000741-RA	779	1765	11	390	81	45
PsorP6_000742-RA	426	478	9	129	29	21
PsorP6_000743-RA	1	17	0	15	0	0
PsorP6_000744-RA	2	4	0	8	0	0
PsorP6_000745-RA	286	368	5	131	39	22
PsorP6_000746-RA	144	82	0	40	7	3
PsorP6_000747-RA	0	0	0	0	0	0
PsorP6_000748-RA	0	0	0	0	0	0
PsorP6_000749-RA	0	1	0	0	0	0
PsorP6_000750-RA	0	0	0	0	0	0
PsorP6_000751-RA	0	0	0	0	0	0
PsorP6_000752-RA	0	0	0	1	0	0
PsorP6_000753-RA	6	6	0	1	0	0
PsorP6_000754-RA	3	0	0	4	1	1
PsorP6_000755-RA	0	2	0	0	0	0
PsorP6_000756-RA	0	1	0	0	0	0
PsorP6_000757-RA	0	0	0	0	0	0
PsorP6_000758-RA	0	0	0	0	0	0
PsorP6_000759-RA	0	0	0	0	0	0
PsorP6_000760-RA	13	2	0	1	1	0
PsorP6_000761-RA	462	4	12	13	49	3
PsorP6_000762-RA	0	1	0	0	0	0
PsorP6_000763-RA	0	0	0	0	0	0
PsorP6_000764-RA	0	0	0	0	0	0
PsorP6_000765-RA	0	0	0	0	0	0
PsorP6_000766-RA	0	0	0	0	0	0
PsorP6_000767-RA	52	20	0	21	5	3
PsorP6_000768-RA	83	41	3	14	5	3
PsorP6_000769-RA	33	24	0	6	3	2
PsorP6_000770-RA	308	322	5	135	38	26
PsorP6_000771-RA	512	266	17	68	28	21
PsorP6_000772-RA	1	2	2	3	0	0
PsorP6_000773-RA	0	0	0	0	0	0
PsorP6_000774-RA	416	3	10	3	42	0
PsorP6_000775-RA	0	0	0	0	0	0
PsorP6_000776-RA	0	0	0	0	0	0
PsorP6_000777-RA	0	0	0	0	0	0
PsorP6_000778-RA	0	0	0	0	0	0
PsorP6_000779-RA	1	0	0	1	0	0
PsorP6_000780-RA	0	0	0	0	0	0
PsorP6_000781-RA	0	0	0	0	0	0
PsorP6_000782-RA	0	0	0	0	0	0
PsorP6_000783-RA	0	0	0	0	0	0
PsorP6_000784-RA	0	0	0	0	0	0
PsorP6_000785-RA	0	0	0	0	0	0
PsorP6_000786-RA	16	2	0	1	0	0
PsorP6_000788-RA	1013	265	5	128	78	14
PsorP6_000789-RA	2788	2170	47	586	229	119
PsorP6_000790-RA	357	108	7	72	19	5
PsorP6_000791-RA	95	11	4	19	2	5
PsorP6_000793-RA	0	0	0	0	0	0
PsorP6_000794-RA	0	0	0	0	0	0
PsorP6_000795-RA	0	0	0	0	0	0
PsorP6_000796-RA	65	20	3	6	1	2
PsorP6_000797-RA	52	19	1	24	2	4
PsorP6_000798-RA	12	3	0	2	0	0
PsorP6_000799-RA	63	32	1	11	7	7
PsorP6_000800-RA	95	37	2	19	2	4
PsorP6_000801-RA	98	49	2	20	8	5
PsorP6_000802-RA	81	71	2	30	4	4
PsorP6_000803-RA	0	3	0	0	0	0
PsorP6_000804-RA	7	24	0	2	0	0
PsorP6_000805-RA	24	18	0	7	10	0
PsorP6_000806-RA	1000	300	22	111	61	30
PsorP6_000807-RA	364	132	11	55	22	15
PsorP6_000808-RA	886	320	17	214	57	21
PsorP6_000809-RA	533	418	24	469	67	158
PsorP6_000810-RA	0	0	0	0	0	0
PsorP6_000811-RA	0	0	0	0	0	0
PsorP6_000812-RA	0	0	0	0	0	0
PsorP6_000813-RA	34	31	1	17	2	1
PsorP6_000814-RA	29	30	0	18	4	2
PsorP6_000815-RA	100	65	2	32	10	9
PsorP6_000816-RA	0	0	0	0	0	0
PsorP6_000817-RA	0	0	0	0	0	0
PsorP6_000818-RA	0	0	0	0	0	0
PsorP6_000819-RA	0	0	0	0	0	0
PsorP6_000820-RA	0	0	0	0	0	0
PsorP6_000821-RA	0	0	0	0	0	0
PsorP6_000822-RA	186	262	3	76	9	8
PsorP6_000823-RA	92	38	1	10	12	0
PsorP6_000824-RA	2110	484	15	139	105	37
PsorP6_000825-RA	3101	581	32	251	145	50
PsorP6_000826-RA	497	101	10	54	26	7
PsorP6_000827-RA	155	417	4	169	38	28
PsorP6_000828-RA	33	24	0	6	1	1
PsorP6_000829-RA	73	31	2	24	13	8
PsorP6_000830-RA	0	0	0	0	0	0
PsorP6_000831-RA	0	0	0	0	0	0
PsorP6_000832-RA	1	1	0	0	0	0
PsorP6_000833-RA	0	0	0	0	0	0
PsorP6_000834-RA	0	0	0	0	0	0
PsorP6_000835-RA	220	16	4	74	19	5
PsorP6_000836-RA	0	1	0	0	0	0
PsorP6_000837-RA	482	158	4	92	24	15
PsorP6_000838-RA	527	295	5	102	49	18
PsorP6_000839-RA	171	28	2	7	5	3
PsorP6_000840-RA	609	31	3	8	14	0
PsorP6_000841-RA	679	186	28	118	40	20
PsorP6_000842-RA	184	106	0	46	10	2
PsorP6_000843-RA	105	122	4	37	6	4
PsorP6_000844-RA	785	313	17	99	49	26
PsorP6_000845-RA	66	79	3	41	4	6
PsorP6_000846-RA	32	21	3	11	6	0
PsorP6_000847-RA	692	237	4	154	29	17
PsorP6_000848-RA	172	155	7	39	10	14
PsorP6_000849-RA	1358	692	25	321	86	40
PsorP6_000850-RA	590	472	12	98	51	21
PsorP6_000851-RA	0	0	0	0	0	0
PsorP6_000852-RA	368	317	5	74	24	11
PsorP6_000853-RA	308	104	5	85	28	2
PsorP6_000854-RA	1	0	0	0	0	0
PsorP6_000855-RA	0	0	0	0	0	0
PsorP6_000856-RA	0	0	0	0	0	0
PsorP6_000857-RA	0	0	0	0	0	0
PsorP6_000858-RA	1251	332	29	130	110	23
PsorP6_000859-RA	55	62	4	9	3	4
PsorP6_000860-RA	882	708	33	192	64	44
PsorP6_000861-RA	0	0	0	0	0	0
PsorP6_000862-RA	695	256	3	109	40	19
PsorP6_000863-RA	9	7	0	3	3	0
PsorP6_000864-RA	651	548	12	116	39	28
PsorP6_000865-RA	467	377	8	104	27	16
PsorP6_000866-RA	17	17	1	8	0	3
PsorP6_000867-RA	25	14	0	7	0	0
PsorP6_000868-RA	146	165	2	52	7	2
PsorP6_000869-RA	1021	984	22	379	93	68
PsorP6_000870-RA	0	0	0	1	0	0
PsorP6_000871-RA	0	0	0	0	0	0
PsorP6_000872-RA	0	0	0	0	0	0
PsorP6_000873-RA	1481	1096	24	439	135	47
PsorP6_000874-RA	8	3	0	1	1	0
PsorP6_000875-RA	156	94	2	29	7	8
PsorP6_000876-RA	42	29	4	9	3	0
PsorP6_000877-RA	110	31	1	8	2	3
PsorP6_000878-RA	0	0	0	0	0	0
PsorP6_000879-RA	0	0	0	0	0	0
PsorP6_000880-RA	0	0	0	1	0	0
PsorP6_000881-RA	0	0	0	0	0	0
PsorP6_000882-RA	111	39	0	13	7	2
PsorP6_000883-RA	58	119	4	26	5	16
PsorP6_000884-RA	0	1	0	0	0	0
PsorP6_000885-RA	0	0	0	0	0	0
PsorP6_000886-RA	340	81	5	38	20	14
PsorP6_000887-RA	2	1	0	2	0	0
PsorP6_000888-RA	780	569	20	370	63	62
PsorP6_000889-RA	0	0	0	0	0	0
PsorP6_000890-RA	0	0	0	0	0	0
PsorP6_000891-RA	0	0	0	0	0	0
PsorP6_000892-RA	26	37	0	10	0	2
PsorP6_000893-RA	39	60	0	17	3	4
PsorP6_000894-RA	91	43	0	10	3	2
PsorP6_000895-RA	1069	1303	14	306	70	92
PsorP6_000896-RA	568	203	10	49	21	7
PsorP6_000897-RA	301	145	6	69	28	12
PsorP6_000898-RA	181	121	1	53	13	10
PsorP6_000899-RA	814	323	27	315	52	38
PsorP6_000900-RA	352	179	8	131	17	25
PsorP6_000901-RA	405	250	1	65	22	10
PsorP6_000902-RA	352	282	2	82	26	11
PsorP6_000903-RA	963	35	19	57	43	0
PsorP6_000904-RA	1445	681	25	424	88	83
PsorP6_000905-RA	3	0	0	5	0	0
PsorP6_000906-RA	552	181	2	171	32	14
PsorP6_000907-RA	1988	85	40	24	33	5
PsorP6_000908-RA	211	198	1	50	12	4
PsorP6_000909-RA	1112	487	32	129	48	31
PsorP6_000910-RA	95	120	2	35	10	8
PsorP6_000911-RA	0	0	0	0	0	0
PsorP6_000912-RA	0	0	0	0	0	0
PsorP6_000913-RA	1	0	0	0	0	0
PsorP6_000914-RA	2	1	0	0	0	0
PsorP6_000915-RA	155	91	4	20	11	0
PsorP6_000916-RA	0	2	0	0	0	0
PsorP6_000918-RA	26	33	0	22	5	2
PsorP6_000919-RA	55	54	1	38	8	9
PsorP6_000920-RA	0	0	0	0	0	0
PsorP6_000921-RA	0	0	0	0	0	0
PsorP6_000922-RA	0	0	0	0	0	0
PsorP6_000923-RA	324	195	12	85	25	17
PsorP6_000924-RA	18	8	0	0	0	2
PsorP6_000925-RA	3428	528	52	256	132	79
PsorP6_000926-RA	27	25	2	17	3	0
PsorP6_000927-RA	144	152	1	83	10	21
PsorP6_000928-RA	0	0	0	0	0	0
PsorP6_000929-RA	1057	1348	19	306	95	74
PsorP6_000930-RA	6	15	1	1	0	0
PsorP6_000931-RA	37	13	3	8	8	0
PsorP6_000932-RA	1	0	0	0	0	0
PsorP6_000933-RA	6912	1192	163	859	338	131
PsorP6_000934-RA	412	148	7	77	22	11
PsorP6_000935-RA	266	158	5	62	11	6
PsorP6_000936-RA	164	121	2	22	8	6
PsorP6_000937-RA	640	388	10	146	41	16
PsorP6_000938-RA	672	274	2	120	25	21
PsorP6_000939-RA	25	14	0	6	1	0
PsorP6_000940-RA	1527	1184	22	629	163	65
PsorP6_000941-RA	298	209	2	66	23	15
PsorP6_000942-RA	0	0	0	0	0	0
PsorP6_000943-RA	1845	738	42	467	171	93
PsorP6_000944-RA	121	100	0	39	13	10
PsorP6_000945-RA	390	184	15	82	19	18
PsorP6_000946-RA	83	55	0	19	9	2
PsorP6_000947-RA	797	490	16	142	42	20
PsorP6_000948-RA	553	233	14	142	36	16
PsorP6_000949-RA	0	0	0	0	0	0
PsorP6_000950-RA	107	98	3	57	11	7
PsorP6_000951-RA	1	1	0	0	0	0
PsorP6_000952-RA	315	353	6	62	22	14
PsorP6_000953-RA	148	113	4	30	6	3
PsorP6_000954-RA	2	0	0	0	0	0
PsorP6_000955-RA	0	0	0	0	0	0
PsorP6_000956-RA	493	130	13	104	30	17
PsorP6_000957-RA	167	87	6	38	13	10
PsorP6_000958-RA	1531	219	21	120	67	23
PsorP6_000959-RA	383	413	6	115	29	26
PsorP6_000961-RA	0	0	0	0	0	0
PsorP6_000962-RA	280	456	9	111	27	27
PsorP6_000963-RA	1118	230	9	109	48	28
PsorP6_000964-RA	486	251	5	93	30	16
PsorP6_000965-RA	642	342	7	144	38	28
PsorP6_000966-RA	336	298	5	114	29	20
PsorP6_000967-RA	63	62	6	38	4	2
PsorP6_000968-RA	22	16	0	8	1	1
PsorP6_000969-RA	78	35	4	31	5	2
PsorP6_000970-RA	2	0	0	0	0	0
PsorP6_000971-RA	1457	846	16	228	97	40
PsorP6_000972-RA	4529	2909	70	1095	388	158
PsorP6_000973-RA	9	7	0	4	0	0
PsorP6_000974-RA	5	3	1	13	1	0
PsorP6_000975-RA	4	4	0	3	2	0
PsorP6_000976-RA	0	1	0	1	0	2
PsorP6_000977-RA	1	1	0	1	0	1
PsorP6_000978-RA	1	0	0	0	0	0
PsorP6_000979-RA	35	41	1	21	2	3
PsorP6_000980-RA	110	158	4	34	12	11
PsorP6_000981-RA	23	289	0	10	7	1
PsorP6_000982-RA	3107	715	56	405	144	46
PsorP6_000983-RA	161	80	1	42	7	2
PsorP6_000984-RA	1957	466	46	323	93	66
PsorP6_000985-RA	166	341	4	93	19	25
PsorP6_000986-RA	1613	347	15	153	59	63
PsorP6_000987-RA	0	0	0	0	0	0
PsorP6_000988-RA	92	104	7	29	13	3
PsorP6_000989-RA	1252	895	34	190	90	42
PsorP6_000990-RA	1190	701	12	254	69	42
PsorP6_000992-RA	70	63	1	16	6	0
PsorP6_000993-RA	386	414	7	75	25	21
PsorP6_000994-RA	359	138	12	98	45	12
PsorP6_000995-RA	94	188	2	94	16	10
PsorP6_000996-RA	0	0	0	0	0	0
PsorP6_000997-RA	0	0	0	0	0	0
PsorP6_000998-RA	0	0	0	0	0	0
PsorP6_000999-RA	2177	1803	61	619	181	89
PsorP6_001000-RA	1793	598	33	377	94	35
PsorP6_001001-RA	212	100	1	110	17	6
PsorP6_001002-RA	55	21	0	9	0	0
PsorP6_001003-RA	11	8	0	6	3	3
PsorP6_001004-RA	6	0	0	0	0	0
PsorP6_001005-RA	1007	312	10	214	39	41
PsorP6_001006-RA	0	0	0	0	0	0
PsorP6_001007-RA	0	0	0	0	0	0
PsorP6_001008-RA	0	0	0	1	0	0
PsorP6_001009-RA	329	284	8	87	23	12
PsorP6_001010-RA	620	208	10	78	32	20
PsorP6_001011-RA	22	1	0	2	0	0
PsorP6_001012-RA	887	403	9	80	37	21
PsorP6_001013-RA	412	143	2	78	18	12
PsorP6_001014-RA	40	14	0	11	0	0
PsorP6_001015-RA	0	0	0	0	0	0
PsorP6_001016-RA	0	0	0	0	0	0
PsorP6_001017-RA	1582	310	45	462	168	86
PsorP6_001018-RA	2343	932	44	466	132	59
PsorP6_001019-RA	42003	18635	614	11519	3327	1222
PsorP6_001020-RA	66	8	0	13	2	1
PsorP6_001021-RA	2137	545	35	530	141	50
PsorP6_001022-RA	0	0	0	0	0	0
PsorP6_001023-RA	0	0	0	0	0	0
PsorP6_001024-RA	0	0	0	0	0	0
PsorP6_001025-RA	0	0	0	0	0	0
PsorP6_001026-RA	0	0	0	0	0	0
PsorP6_001027-RA	0	0	0	0	0	0
PsorP6_001028-RA	0	0	0	0	0	0
PsorP6_001029-RA	0	0	0	0	0	0
PsorP6_001030-RA	0	0	0	0	0	0
PsorP6_001031-RA	0	0	0	0	0	0
PsorP6_001032-RA	0	0	0	0	0	0
PsorP6_001033-RA	0	0	0	0	0	0
PsorP6_001034-RA	0	0	0	0	0	0
PsorP6_001035-RA	0	0	0	0	0	0
PsorP6_001036-RA	0	0	0	0	0	0
PsorP6_001037-RA	0	0	0	0	0	0
PsorP6_001038-RA	0	0	0	0	0	0
PsorP6_001039-RA	477	195	10	93	19	11
PsorP6_001040-RA	168	166	1	58	7	13
PsorP6_001041-RA	152	105	4	20	9	4
PsorP6_001042-RA	0	0	0	0	0	0
PsorP6_001043-RA	331	768	4	149	35	29
PsorP6_001044-RA	423	69	4	8	14	14
PsorP6_001045-RA	0	0	0	0	0	0
PsorP6_001046-RA	0	0	0	0	0	0
PsorP6_001047-RA	131	159	1	42	4	13
PsorP6_001048-RA	1060	366	21	136	47	27
PsorP6_001049-RA	7	12	0	3	1	1
PsorP6_001050-RA	56	91	1	16	5	3
PsorP6_001051-RA	214	220	4	56	15	6
PsorP6_001052-RA	839	306	17	117	34	21
PsorP6_001053-RA	56	422	0	38	26	15
PsorP6_001054-RA	25	162	0	12	7	8
PsorP6_001055-RA	25	165	0	3	5	0
PsorP6_001056-RA	32	25	3	10	2	0
PsorP6_001057-RA	0	0	0	0	0	0
PsorP6_001058-RA	0	0	0	0	0	0
PsorP6_001059-RA	465	257	3	80	31	14
PsorP6_001060-RA	1398	1172	21	412	135	66
PsorP6_001061-RA	330	242	5	110	16	12
PsorP6_001062-RA	3	2	0	0	0	0
PsorP6_001063-RA	0	0	0	0	0	0
PsorP6_001064-RA	0	0	0	0	0	0
PsorP6_001065-RA	0	0	0	2	0	0
PsorP6_001066-RA	0	0	0	0	0	0
PsorP6_001067-RA	0	0	0	0	0	0
PsorP6_001068-RA	113	105	1	49	5	2
PsorP6_001069-RA	579	230	9	153	30	16
PsorP6_001070-RA	120	109	1	20	7	2
PsorP6_001071-RA	0	0	0	0	0	0
PsorP6_001072-RA	0	0	0	0	0	0
PsorP6_001073-RA	2	0	0	0	0	0
PsorP6_001074-RA	1	0	0	0	0	0
PsorP6_001075-RA	134	135	3	12	29	7
PsorP6_001076-RA	727	449	16	110	44	25
PsorP6_001077-RA	351	318	15	71	12	11
PsorP6_001078-RA	0	0	0	0	0	0
PsorP6_001079-RA	0	0	0	0	0	0
PsorP6_001080-RA	0	0	0	0	0	0
PsorP6_001081-RA	38	38	2	14	0	3
PsorP6_001082-RA	321	298	7	107	24	10
PsorP6_001083-RA	68	18	0	8	5	1
PsorP6_001084-RA	1	1	0	0	0	0
PsorP6_001085-RA	79	72	5	13	11	5
PsorP6_001086-RA	183	124	5	29	13	2
PsorP6_001087-RA	153	147	1	47	15	10
PsorP6_001088-RA	2	0	0	0	0	0
PsorP6_001089-RA	249	42	5	7	17	1
PsorP6_001090-RA	13	17	0	0	0	0
PsorP6_001091-RA	4	14	0	4	0	0
PsorP6_001092-RA	15	9	0	3	0	1
PsorP6_001093-RA	5	3	0	0	0	0
PsorP6_001094-RA	11	3	0	7	0	0
PsorP6_001095-RA	191	160	16	62	13	8
PsorP6_001096-RA	203	95	4	23	14	10
PsorP6_001097-RA	6	6	0	9	1	1
PsorP6_001098-RA	0	0	0	1	0	0
PsorP6_001099-RA	0	0	0	0	0	0
PsorP6_001100-RA	28	24	0	28	5	3
PsorP6_001101-RA	0	0	0	0	0	0
PsorP6_001102-RA	0	4	0	0	0	0
PsorP6_001103-RA	279	84	8	65	20	5
PsorP6_001104-RA	1068	382	9	166	47	31
PsorP6_001105-RA	0	0	0	0	0	0
PsorP6_001106-RA	0	0	0	0	0	0
PsorP6_001107-RA	0	0	0	0	0	0
PsorP6_001108-RA	0	0	0	0	0	0
PsorP6_001109-RA	1	0	0	0	0	1
PsorP6_001110-RA	166	122	2	21	14	7
PsorP6_001111-RA	335	151	2	61	20	9
PsorP6_001112-RA	3	4	0	0	0	0
PsorP6_001113-RA	0	0	0	0	0	0
PsorP6_001114-RA	2	0	0	0	0	0
PsorP6_001115-RA	3	17	0	4	0	2
PsorP6_001116-RA	157	20	0	30	7	4
PsorP6_001117-RA	0	0	0	0	0	0
PsorP6_001118-RA	45	22	1	19	3	0
PsorP6_001119-RA	198	57	8	48	23	6
PsorP6_001120-RA	309	529	10	134	29	22
PsorP6_001121-RA	7	1	0	1	0	0
PsorP6_001122-RA	0	0	0	0	0	0
PsorP6_001123-RA	320	238	14	75	29	18
PsorP6_001124-RA	200	357	6	94	21	16
PsorP6_001125-RA	0	2	0	0	0	0
PsorP6_001126-RA	5	4	0	1	0	0
PsorP6_001127-RA	14	35	6	7	3	0
PsorP6_001128-RA	118	105	4	21	5	4
PsorP6_001129-RA	386	170	16	83	25	18
PsorP6_001130-RA	676	212	3	46	22	18
PsorP6_001131-RA	3	0	0	0	0	0
PsorP6_001132-RA	34	42	2	27	1	5
PsorP6_001133-RA	0	0	0	1	0	0
PsorP6_001134-RA	0	0	0	0	0	0
PsorP6_001135-RA	434	122	8	68	31	11
PsorP6_001136-RA	0	1	0	2	0	0
PsorP6_001137-RA	44	67	3	22	2	5
PsorP6_001138-RA	21	37	0	14	2	2
PsorP6_001139-RA	52	20	0	21	0	2
PsorP6_001140-RA	2	0	0	0	0	0
PsorP6_001141-RA	0	0	0	0	0	0
PsorP6_001142-RA	0	0	0	0	0	0
PsorP6_001143-RA	129	107	6	90	16	23
PsorP6_001144-RA	247	59	4	30	13	9
PsorP6_001145-RA	0	0	0	0	0	0
PsorP6_001146-RA	0	0	0	0	0	0
PsorP6_001147-RA	403	141	4	79	21	12
PsorP6_001148-RA	667	431	7	115	34	19
PsorP6_001149-RA	16	32	0	14	2	0
PsorP6_001150-RA	245	184	4	22	14	1
PsorP6_001151-RA	0	0	0	0	0	0
PsorP6_001152-RA	0	0	0	0	0	0
PsorP6_001153-RA	0	0	0	0	0	0
PsorP6_001155-RA	5	1	0	3	0	0
PsorP6_001156-RA	64	37	0	13	4	6
PsorP6_001157-RA	432	289	9	88	24	22
PsorP6_001158-RA	0	0	0	0	0	0
PsorP6_001159-RA	0	0	0	0	0	0
PsorP6_001160-RA	0	0	0	0	0	0
PsorP6_001161-RA	0	0	0	0	0	0
PsorP6_001162-RA	0	0	0	0	0	0
PsorP6_001163-RA	1524	1642	37	405	127	76
PsorP6_001164-RA	346	394	5	80	35	16
PsorP6_001165-RA	1384	128	25	346	69	15
PsorP6_001166-RA	105	156	5	45	1	8
PsorP6_001167-RA	79	72	0	28	5	3
PsorP6_001168-RA	66	435	5	51	11	7
PsorP6_001169-RA	61	34	0	11	12	1
PsorP6_001170-RA	1	0	0	0	0	0
PsorP6_001171-RA	0	1	0	0	0	0
PsorP6_001172-RA	0	0	0	0	0	0
PsorP6_001173-RA	0	0	0	0	0	0
PsorP6_001174-RA	1	0	0	0	0	0
PsorP6_001175-RA	0	0	0	0	0	0
PsorP6_001176-RA	0	0	0	0	0	0
PsorP6_001177-RA	0	0	0	0	0	0
PsorP6_001178-RA	0	0	0	0	0	0
PsorP6_001179-RA	19	16	0	7	0	3
PsorP6_001180-RA	76	28	3	57	2	2
PsorP6_001181-RA	101	116	9	19	4	1
PsorP6_001182-RA	104	105	7	43	10	5
PsorP6_001183-RA	89	65	1	29	4	6
PsorP6_001184-RA	34	31	0	10	5	0
PsorP6_001185-RA	0	2	0	0	0	0
PsorP6_001186-RA	616	169	11	103	40	24
PsorP6_001187-RA	1269	698	49	197	72	41
PsorP6_001188-RA	12	5	0	5	1	2
PsorP6_001189-RA	0	0	0	0	0	0
PsorP6_001190-RA	0	1	0	0	0	0
PsorP6_001191-RA	71	26	0	82	7	8
PsorP6_001192-RA	953	31	14	26	20	6
PsorP6_001193-RA	3369	82	34	73	82	21
PsorP6_001194-RA	838	119	4	21	26	2
PsorP6_001195-RA	376	241	11	116	29	11
PsorP6_001196-RA	277	156	3	50	21	14
PsorP6_001197-RA	0	0	0	0	0	0
PsorP6_001198-RA	0	0	0	0	0	0
PsorP6_001199-RA	0	0	0	0	0	0
PsorP6_001200-RA	0	0	0	0	0	0
PsorP6_001201-RA	0	0	0	0	0	0
PsorP6_001202-RA	0	0	0	0	0	0
PsorP6_001203-RA	0	0	0	0	0	0
PsorP6_001204-RA	1	0	0	0	0	0
PsorP6_001205-RA	2557	1340	53	507	155	105
PsorP6_001206-RA	433	228	6	69	30	7
PsorP6_001207-RA	1115	760	24	385	98	42
PsorP6_001208-RA	141	111	3	25	3	6
PsorP6_001209-RA	172	125	4	75	16	9
PsorP6_001210-RA	39	49	1	9	6	7
PsorP6_001211-RA	0	0	0	1	0	0
PsorP6_001212-RA	462	112	2	114	36	11
PsorP6_001213-RA	27	33	1	0	2	0
PsorP6_001214-RA	1076	211	17	163	59	17
PsorP6_001215-RA	158	114	3	32	15	11
PsorP6_001216-RA	907	401	19	138	40	28
PsorP6_001217-RA	546	99	13	95	19	19
PsorP6_001218-RA	2050	1181	58	411	155	66
PsorP6_001219-RA	1139	525	11	265	81	32
PsorP6_001220-RA	1547	285	20	191	105	45
PsorP6_001221-RA	228	65	2	11	6	5
PsorP6_001222-RA	0	0	0	0	0	0
PsorP6_001223-RA	0	0	0	0	0	0
PsorP6_001224-RA	219	154	5	60	13	14
PsorP6_001225-RA	234	315	4	78	23	9
PsorP6_001226-RA	221	69	0	32	12	15
PsorP6_001227-RA	0	0	0	0	0	0
PsorP6_001228-RA	0	0	0	0	0	0
PsorP6_001229-RA	0	1	0	0	0	0
PsorP6_001230-RA	450	153	8	96	27	7
PsorP6_001231-RA	278	224	2	60	20	8
PsorP6_001232-RA	0	1	0	0	0	0
PsorP6_001233-RA	4064	9824	126	2664	587	412
PsorP6_001234-RA	297	284	0	46	23	6
PsorP6_001235-RA	3288	2780	98	831	228	128
PsorP6_001236-RA	640	490	13	132	37	14
PsorP6_001237-RA	716	509	7	231	71	28
PsorP6_001238-RA	188	272	6	45	33	7
PsorP6_001239-RA	697	594	14	157	51	27
PsorP6_001241-RA	240	216	4	115	24	8
PsorP6_001242-RA	1	6	0	2	1	0
PsorP6_001243-RA	89	37	4	18	5	4
PsorP6_001244-RA	67	54	1	20	5	0
PsorP6_001245-RA	65	15	1	75	4	3
PsorP6_001246-RA	47	16	1	19	4	0
PsorP6_001247-RA	3	33	0	2	0	1
PsorP6_001248-RA	85	39	0	16	6	3
PsorP6_001249-RA	367	200	6	198	43	18
PsorP6_001250-RA	64	101	0	61	6	17
PsorP6_001251-RA	189	230	4	64	20	10
PsorP6_001252-RA	0	0	0	0	0	0
PsorP6_001253-RA	0	0	0	0	0	0
PsorP6_001254-RA	19	32	0	9	6	1
PsorP6_001255-RA	0	0	0	0	0	0
PsorP6_001256-RA	1603	524	34	262	129	30
PsorP6_001257-RA	473	549	9	163	43	17
PsorP6_001258-RA	2657	1136	75	772	200	150
PsorP6_001259-RA	1120	256	35	1322	122	122
PsorP6_001260-RA	471	107	21	245	57	24
PsorP6_001261-RA	0	0	0	0	0	0
PsorP6_001262-RA	0	0	0	0	0	0
PsorP6_001263-RA	0	0	0	0	0	0
PsorP6_001264-RA	24	4	0	1	3	0
PsorP6_001265-RA	75	49	3	26	9	1
PsorP6_001266-RA	175	118	10	45	6	10
PsorP6_001267-RA	52	14	0	7	2	0
PsorP6_001268-RA	831	806	18	423	96	39
PsorP6_001269-RA	8217	5672	173	2681	681	406
PsorP6_001270-RA	0	0	0	0	0	0
PsorP6_001271-RA	0	0	0	0	0	0
PsorP6_001272-RA	31	29	1	3	3	4
PsorP6_001273-RA	0	0	0	1	0	0
PsorP6_001274-RA	4	5	0	2	1	0
PsorP6_001275-RA	158	89	10	19	9	10
PsorP6_001276-RA	202	139	3	46	14	10
PsorP6_001277-RA	850	411	12	142	54	26
PsorP6_001278-RA	26	21	0	2	3	1
PsorP6_001279-RA	26	10	0	7	5	1
PsorP6_001280-RA	3	0	0	0	0	0
PsorP6_001281-RA	958	297	16	157	42	34
PsorP6_001282-RA	162	88	2	45	10	10
PsorP6_001283-RA	0	0	0	0	0	0
PsorP6_001284-RA	0	0	0	0	0	0
PsorP6_001285-RA	0	3	0	0	0	0
PsorP6_001286-RA	24	95	1	20	2	2
PsorP6_001287-RA	484	172	5	152	24	25
PsorP6_001288-RA	5	5	0	2	3	0
PsorP6_001289-RA	1	7	0	2	0	0
PsorP6_001290-RA	1088	370	25	306	56	46
PsorP6_001291-RA	35	43	2	18	8	0
PsorP6_001292-RA	0	0	0	0	0	0
PsorP6_001293-RA	0	0	0	0	0	0
PsorP6_001294-RA	0	0	0	0	0	0
PsorP6_001295-RA	0	0	0	0	0	0
PsorP6_001296-RA	74	67	2	23	2	3
PsorP6_001297-RA	29	29	1	14	3	6
PsorP6_001298-RA	66	71	1	38	2	6
PsorP6_001299-RA	2000	637	58	1453	158	213
PsorP6_001300-RA	40	57	1	7	2	5
PsorP6_001301-RA	0	3	0	1	0	2
PsorP6_001302-RA	0	0	0	0	0	0
PsorP6_001303-RA	99	112	3	3	4	2
PsorP6_001304-RA	0	0	0	2	0	0
PsorP6_001305-RA	1	8	0	1	0	0
PsorP6_001306-RA	0	0	0	0	0	0
PsorP6_001307-RA	0	0	0	0	0	0
PsorP6_001308-RA	0	0	0	0	0	0
PsorP6_001309-RA	0	0	0	0	0	0
PsorP6_001310-RA	0	0	0	0	0	0
PsorP6_001311-RA	1323	684	45	418	127	55
PsorP6_001312-RA	0	3	0	1	0	1
PsorP6_001313-RA	0	2	0	0	0	0
PsorP6_001314-RA	0	0	0	0	0	0
PsorP6_001315-RA	0	0	0	0	0	0
PsorP6_001316-RA	0	0	0	0	0	0
PsorP6_001317-RA	0	0	0	0	0	0
PsorP6_001318-RA	0	0	0	0	0	0
PsorP6_001319-RA	0	0	0	0	0	0
PsorP6_001320-RA	0	0	0	0	0	0
PsorP6_001321-RA	0	0	0	0	0	0
PsorP6_001322-RA	0	0	0	0	0	0
PsorP6_001323-RA	0	0	0	0	0	0
PsorP6_001324-RA	0	0	0	0	0	0
PsorP6_001325-RA	0	0	0	0	0	0
PsorP6_001326-RA	0	0	0	0	0	0
PsorP6_001327-RA	0	1	0	1	0	0
PsorP6_001328-RA	278	109	5	64	14	11
PsorP6_001329-RA	5	6	0	1	0	0
PsorP6_001330-RA	0	4	0	0	0	0
PsorP6_001331-RA	2819	1434	36	593	224	79
PsorP6_001332-RA	112	138	2	41	12	4
PsorP6_001333-RA	9	16	0	2	0	0
PsorP6_001334-RA	0	0	0	0	0	0
PsorP6_001335-RA	72	83	1	28	3	3
PsorP6_001336-RA	155	118	4	67	12	6
PsorP6_001337-RA	0	0	0	0	0	0
PsorP6_001338-RA	0	0	0	0	0	0
PsorP6_001339-RA	864	711	8	183	79	23
PsorP6_001340-RA	1	0	0	2	0	0
PsorP6_001341-RA	0	0	0	0	0	0
PsorP6_001342-RA	360	155	0	60	26	11
PsorP6_001343-RA	2808	950	47	568	154	127
PsorP6_001344-RA	0	4	0	0	1	0
PsorP6_001345-RA	0	0	0	0	0	0
PsorP6_001346-RA	0	0	0	0	0	0
PsorP6_001347-RA	0	0	0	0	0	0
PsorP6_001348-RA	0	0	0	0	0	0
PsorP6_001349-RA	0	0	0	0	0	0
PsorP6_001350-RA	0	0	0	0	0	0
PsorP6_001351-RA	0	0	0	0	0	0
PsorP6_001352-RA	0	0	0	0	0	0
PsorP6_001353-RA	57	60	5	27	13	7
PsorP6_001354-RA	0	0	0	0	0	2
PsorP6_001355-RA	0	4	0	0	0	0
PsorP6_001356-RA	0	0	0	0	0	0
PsorP6_001357-RA	0	0	0	0	0	0
PsorP6_001358-RA	0	0	0	0	0	0
PsorP6_001359-RA	0	0	0	0	0	0
PsorP6_001360-RA	2468	1129	26	294	153	58
PsorP6_001361-RA	498	385	11	79	39	15
PsorP6_001362-RA	51	56	8	7	5	6
PsorP6_001363-RA	0	3	0	0	0	0
PsorP6_001364-RA	0	1	0	0	0	0
PsorP6_001365-RA	1020	417	25	141	71	28
PsorP6_001366-RA	3	1	0	5	3	2
PsorP6_001367-RA	1	1	0	0	1	0
PsorP6_001368-RA	79	74	6	45	8	13
PsorP6_001369-RA	79	100	5	44	16	14
PsorP6_001370-RA	44	50	1	15	2	1
PsorP6_001371-RA	24	28	4	9	2	0
PsorP6_001372-RA	2292	1222	61	834	203	106
PsorP6_001373-RA	0	0	0	0	0	0
PsorP6_001374-RA	571	567	10	333	50	26
PsorP6_001375-RA	791	340	13	87	34	20
PsorP6_001376-RA	17	25	0	1	1	5
PsorP6_001377-RA	148	69	0	36	11	0
PsorP6_001378-RA	298	237	5	47	19	4
PsorP6_001379-RA	0	4	0	0	0	0
PsorP6_001380-RA	53	15	0	7	1	2
PsorP6_001381-RA	0	2	0	1	0	0
PsorP6_001382-RA	0	0	0	0	0	0
PsorP6_001383-RA	145	60	1	30	12	1
PsorP6_001384-RA	7149	4963	132	1815	708	270
PsorP6_001385-RA	124	143	2	37	10	3
PsorP6_001386-RA	42	20	0	8	0	0
PsorP6_001387-RA	42	19	0	10	1	1
PsorP6_001388-RA	22	12	0	4	0	0
PsorP6_001389-RA	5	8	2	1	0	2
PsorP6_001390-RA	0	1	0	0	0	0
PsorP6_001391-RA	1	1	0	0	0	0
PsorP6_001392-RA	2758	711	36	617	143	88
PsorP6_001393-RA	9	9	0	2	0	0
PsorP6_001394-RA	1	4	0	2	0	0
PsorP6_001395-RA	0	0	0	0	0	0
PsorP6_001396-RA	0	0	0	0	0	0
PsorP6_001397-RA	0	0	0	0	0	0
PsorP6_001398-RA	0	0	0	0	0	0
PsorP6_001399-RA	0	0	0	0	0	0
PsorP6_001400-RA	0	0	0	0	0	0
PsorP6_001401-RA	0	1	0	1	0	0
PsorP6_001402-RA	0	0	0	0	0	0
PsorP6_001403-RA	0	0	0	0	0	0
PsorP6_001404-RA	0	0	0	0	0	0
PsorP6_001405-RA	16	10	0	7	0	0
PsorP6_001406-RA	16	24	0	17	1	1
PsorP6_001407-RA	40	8	2	5	2	0
PsorP6_001408-RA	0	0	0	1	0	0
PsorP6_001409-RA	0	0	0	0	0	0
PsorP6_001410-RA	1	1	0	0	0	0
PsorP6_001411-RA	0	0	0	0	1	0
PsorP6_001412-RA	0	0	0	0	0	0
PsorP6_001413-RA	0	0	0	2	0	0
PsorP6_001414-RA	0	0	0	0	0	0
PsorP6_001415-RA	0	0	0	0	0	0
PsorP6_001416-RA	0	0	0	0	0	0
PsorP6_001417-RA	0	0	0	0	0	0
PsorP6_001418-RA	0	0	0	0	0	0
PsorP6_001419-RA	0	0	0	0	0	0
PsorP6_001420-RA	0	0	0	0	0	0
PsorP6_001421-RA	0	0	0	0	0	0
PsorP6_001422-RA	96	92	2	40	14	4
PsorP6_001423-RA	8511	3402	111	1057	550	264
PsorP6_001424-RA	398	102	14	59	26	15
PsorP6_001425-RA	0	0	0	0	0	0
PsorP6_001426-RA	0	0	0	0	0	0
PsorP6_001427-RA	1	0	0	1	0	0
PsorP6_001428-RA	10	0	0	4	0	2
PsorP6_001429-RA	0	1	0	0	0	0
PsorP6_001430-RA	0	0	0	0	0	0
PsorP6_001431-RA	1	7	0	2	0	2
PsorP6_001432-RA	9	3	3	2	1	0
PsorP6_001433-RA	24	29	1	13	5	0
PsorP6_001434-RA	9	9	0	12	1	3
PsorP6_001435-RA	288	124	1	99	16	23
PsorP6_001436-RA	0	0	0	0	0	0
PsorP6_001437-RA	1	0	0	0	0	0
PsorP6_001438-RA	0	0	0	0	0	3
PsorP6_001439-RA	0	0	0	0	0	0
PsorP6_001440-RA	0	0	0	0	0	0
PsorP6_001441-RA	108	92	3	50	10	5
PsorP6_001442-RA	21	4	0	5	0	2
PsorP6_001443-RA	15	15	0	6	1	2
PsorP6_001444-RA	255	172	6	73	17	22
PsorP6_001445-RA	1034	3783	37	784	178	148
PsorP6_001446-RA	19573	903	102	117	518	18
PsorP6_001447-RA	590	372	17	147	32	31
PsorP6_001448-RA	788	1924	33	439	73	72
PsorP6_001449-RA	128	81	4	23	6	3
PsorP6_001450-RA	0	0	0	0	0	0
PsorP6_001451-RA	223	113	4	56	12	13
PsorP6_001452-RA	28	108	1	13	5	1
PsorP6_001453-RA	591	401	16	145	56	20
PsorP6_001454-RA	875	915	18	322	67	58
PsorP6_001455-RA	0	0	0	1	0	0
PsorP6_001456-RA	0	0	0	0	0	0
PsorP6_001457-RA	0	0	0	0	0	0
PsorP6_001458-RA	0	0	0	0	0	0
PsorP6_001459-RA	0	0	0	0	0	0
PsorP6_001460-RA	0	0	0	0	0	0
PsorP6_001461-RA	4	1	0	0	0	0
PsorP6_001462-RA	5	3	0	3	0	0
PsorP6_001463-RA	373	270	4	90	30	15
PsorP6_001464-RA	1399	545	21	302	94	66
PsorP6_001465-RA	116	84	6	44	11	21
PsorP6_001466-RA	86	59	6	35	9	4
PsorP6_001467-RA	10	13	3	7	0	0
PsorP6_001468-RA	0	1	0	0	0	0
PsorP6_001469-RA	0	0	0	0	0	0
PsorP6_001470-RA	1	1	0	1	0	0
PsorP6_001471-RA	3	2	0	2	0	1
PsorP6_001472-RA	97	46	2	27	3	0
PsorP6_001473-RA	2	9	0	0	2	2
PsorP6_001474-RA	0	1	0	0	0	0
PsorP6_001475-RA	95	139	2	38	10	6
PsorP6_001476-RA	1	2	0	4	0	5
PsorP6_001477-RA	0	0	0	0	0	0
PsorP6_001478-RA	0	0	0	0	0	0
PsorP6_001479-RA	1253	191	11	120	42	17
PsorP6_001480-RA	0	0	0	0	0	0
PsorP6_001481-RA	18	3	1	4	3	0
PsorP6_001482-RA	48	134	3	15	3	2
PsorP6_001483-RA	1759	453	23	297	106	53
PsorP6_001484-RA	48	63	0	19	0	4
PsorP6_001485-RA	497	389	7	139	41	21
PsorP6_001486-RA	2964	2808	50	1182	275	299
PsorP6_001487-RA	27	43	1	26	4	4
PsorP6_001488-RA	46	13	2	11	2	2
PsorP6_001489-RA	7132	9889	193	2073	788	385
PsorP6_001490-RA	4	5	0	6	0	0
PsorP6_001491-RA	23	2	0	3	3	0
PsorP6_001492-RA	71	5	3	25	5	3
PsorP6_001493-RA	147	64	3	25	9	1
PsorP6_001494-RA	3	0	0	1	0	0
PsorP6_001495-RA	20	6	0	2	2	0
PsorP6_001496-RA	23	17	0	9	2	1
PsorP6_001497-RA	31	9	1	4	5	0
PsorP6_001498-RA	0	0	0	2	0	0
PsorP6_001499-RA	263	78	8	94	23	8
PsorP6_001500-RA	7	4	0	5	0	0
PsorP6_001501-RA	12	5	0	12	1	0
PsorP6_001502-RA	16	5	0	6	1	0
PsorP6_001503-RA	0	0	0	0	0	0
PsorP6_001504-RA	2	1	0	0	0	0
PsorP6_001505-RA	0	0	0	0	0	0
PsorP6_001506-RA	0	0	0	0	0	0
PsorP6_001507-RA	0	0	0	0	0	0
PsorP6_001508-RA	0	0	0	0	0	0
PsorP6_001509-RA	2721	103	19	150	89	19
PsorP6_001510-RA	0	0	0	0	0	0
PsorP6_001511-RA	16	25	0	22	1	1
PsorP6_001512-RA	183	144	5	34	19	4
PsorP6_001513-RA	0	0	0	0	0	0
PsorP6_001514-RA	0	0	0	0	0	0
PsorP6_001515-RA	0	1	0	0	0	0
PsorP6_001516-RA	16	55	4	18	5	3
PsorP6_001517-RA	2	0	0	0	0	0
PsorP6_001518-RA	83	49	3	9	14	3
PsorP6_001519-RA	364	255	16	135	39	20
PsorP6_001520-RA	28	8	2	11	0	1
PsorP6_001521-RA	16	17	0	1	1	0
PsorP6_001522-RA	10	17	0	3	0	3
PsorP6_001523-RA	61	81	0	17	6	1
PsorP6_001524-RA	3	0	0	0	0	0
PsorP6_001525-RA	173	239	8	55	26	8
PsorP6_001526-RA	0	0	0	0	0	0
PsorP6_001527-RA	0	0	0	0	0	0
PsorP6_001528-RA	0	0	0	0	0	0
PsorP6_001529-RA	0	0	0	0	0	0
PsorP6_001530-RA	1	7	0	0	0	0
PsorP6_001531-RA	2	5	0	0	0	0
PsorP6_001532-RA	688	722	22	210	67	43
PsorP6_001533-RA	652	196	9	104	33	11
PsorP6_001534-RA	2	2	0	0	0	0
PsorP6_001535-RA	18	21	0	4	2	0
PsorP6_001536-RA	565	207	7	100	37	17
PsorP6_001537-RA	1096	487	14	121	54	27
PsorP6_001538-RA	13	66	0	6	0	2
PsorP6_001539-RA	0	0	0	0	0	0
PsorP6_001540-RA	0	0	0	2	0	0
PsorP6_001541-RA	19	6	0	5	0	0
PsorP6_001542-RA	0	0	0	0	0	0
PsorP6_001543-RA	0	0	0	0	0	0
PsorP6_001544-RA	106	173	3	54	15	8
PsorP6_001545-RA	491	1350	20	338	83	65
PsorP6_001546-RA	1	0	0	0	0	0
PsorP6_001547-RA	227	190	2	95	27	11
PsorP6_001548-RA	82	39	2	20	9	4
PsorP6_001549-RA	52	17	0	8	1	2
PsorP6_001550-RA	0	0	0	0	0	0
PsorP6_001551-RA	2264	2312	74	774	207	114
PsorP6_001552-RA	175	1	3	1	13	0
PsorP6_001553-RA	0	0	0	0	0	0
PsorP6_001554-RA	0	0	0	0	0	0
PsorP6_001555-RA	1	6	0	2	1	0
PsorP6_001556-RA	8	0	0	2	2	0
PsorP6_001557-RA	753	1384	16	444	87	74
PsorP6_001558-RA	0	0	0	0	0	0
PsorP6_001559-RA	0	0	0	0	0	0
PsorP6_001560-RA	77	142	1	16	7	4
PsorP6_001561-RA	61	79	1	14	4	3
PsorP6_001562-RA	134	100	0	41	14	9
PsorP6_001563-RA	17	24	0	3	0	0
PsorP6_001564-RA	4	3	0	1	0	0
PsorP6_001565-RA	59	65	1	14	4	0
PsorP6_001566-RA	55	40	0	8	1	1
PsorP6_001567-RA	1674	567	25	296	117	152
PsorP6_001568-RA	5	0	0	0	0	0
PsorP6_001569-RA	26	68	1	17	0	1
PsorP6_001570-RA	7	3	0	1	0	0
PsorP6_001571-RA	110	40	1	7	4	2
PsorP6_001572-RA	1	4	0	0	0	0
PsorP6_001573-RA	0	0	0	0	0	0
[truncated: 17,487 more rows]

## Sheet: Table S5
Supplementary Table S5. Ranked count of Pfam domains encoded by distinct assembled transcripts that overlap annotated genes.
Count	Pfam ID	Pfam description
766	PF00069	Protein kinase domain
372	PF00400	WD domain, G-beta repeat
290	PF00169	PH domain
254	PF00076	RNA recognition motif. (a.k.a. RRM, RBD, or RNP domain)
208	PF01363	FYVE zinc finger
207	PF00153	Mitochondrial carrier protein
196	PF00004	ATPase family associated with various cellular activities (AAA)
182	PF00271	Helicase conserved C-terminal domain
148	PF00415	Regulator of chromosome condensation (RCC1) repeat
137	PF03901	Alg9-like mannosyltransferase family
137	PF00106	short chain dehydrogenase
132	PF13181	Tetratricopeptide repeat
132	PF07714	Protein tyrosine and serine/threonine kinase
132	PF03109	ABC1 family
127	PF00566	Rab-GTPase-TBC domain
126	PF00136	DNA polymerase family B
125	PF00270	DEAD/DEAH box helicase
124	PF00787	PX domain
120	PF00149	Calcineurin-like phosphoesterase
117	PF03104	DNA polymerase family B, exonuclease domain
116	PF00071	Ras family
111	PF00249	Myb-like DNA-binding domain
107	PF00005	ABC transporter
106	PF12796	Ankyrin repeats (3 copies)
106	PF00443	Ubiquitin carboxyl-terminal hydrolase
106	PF00291	Pyridoxal-phosphate dependent enzyme
105	PF00226	DnaJ domain
103	PF01490	Transmembrane amino acid transporter protein
102	PF06650	SHR-binding domain of vacuolar-sorting associated protein 13
102	PF00628	PHD-finger
97	PF16909	Vacuolar-sorting-associated 13 protein C-terminal
94	PF08423	Rad51
90	PF13639	Ring finger domain
90	PF01504	Phosphatidylinositol-4-phosphate 5-Kinase
90	PF00498	FHA domain
90	PF00397	WW domain
89	PF01529	DHHC palmitoyltransferase
89	PF00481	Protein phosphatase 2C
89	PF00083	Sugar (and other) transporter
88	PF12624	N-terminal region of Chorein or VPS13
87	PF00439	Bromodomain
86	PF00581	Rhodanese-like domain
85	PF00155	Aminotransferase class I and II
84	PF00579	tRNA synthetases class I (W and Y)
84	PF00240	Ubiquitin family
81	PF13920	Zinc finger, C3HC4 type (RING finger)
81	PF00160	Cyclophilin type peptidyl-prolyl cis-trans isomerase/CLD
80	PF10475	Vacuolar-sorting protein 54, of GARP complex
77	PF00501	AMP-binding enzyme
76	PF05192	MutS domain III
76	PF01764	Lipase (class 3)
76	PF00168	C2 domain
74	PF00888	Cullin family
73	PF17862	AAA+ lid domain
71	PF00009	Elongation factor Tu GTP binding domain
70	PF13855	Leucine rich repeat
70	PF02181	Formin Homology 2 Domain
70	PF00856	SET domain
70	PF00632	HECT-domain (ubiquitin-transferase)
68	PF16908	Vacuolar sorting-associated protein 13, N-terminal
68	PF10551	MULE transposase domain
68	PF06733	DEAD_2
67	PF12895	Anaphase-promoting complex, cyclosome, subunit 3
67	PF01926	50S ribosome-binding GTPase
65	PF03372	Endonuclease/Exonuclease/phosphatase family
64	PF01344	Kelch motif
63	PF00063	Myosin head (motor domain)
62	PF04042	DNA polymerase alpha/epsilon subunit B
61	PF10474	Protein of unknown function C-terminus (DUF2451)
61	PF06602	Myotubularin-like phosphatase domain
61	PF04727	ELMO/CED-12 family
61	PF00176	SNF2 family N-terminal domain
61	PF00085	Thioredoxin
59	PF13307	Helicase C-terminal domain
59	PF10294	Lysine methyltransferase
58	PF13516	Leucine Rich repeat
58	PF12009	Telomerase ribonucleoprotein complex - RNA binding domain
58	PF00488	MutS domain V
58	PF00171	Aldehyde dehydrogenase family
57	PF02138	Beige/BEACH domain
57	PF00179	Ubiquitin-conjugating enzyme
55	PF07690	Major Facilitator Superfamily
55	PF00134	Cyclin, N-terminal domain
54	PF00612	IQ calmodulin-binding motif
53	PF09409	PUB domain
53	PF00642	Zinc finger C-x8-C-x5-C-x3-H type (and similar)
53	PF00122	E1-E2 ATPase
52	PF03676	Uncharacterised protein family (UPF0183)
51	PF12763	Cytoskeletal-regulatory complex EF hand
51	PF11051	Mannosyltransferase putative
51	PF03155	ALG6, ALG8 glycosyltransferase family
51	PF00227	Proteasome subunit
51	PF00012	Hsp70 protein
50	PF00814	tRNA N6-adenosine threonylcarbamoyltransferase
50	PF00454	Phosphatidylinositol 3- and 4-kinase
50	PF00078	Reverse transcriptase (RNA-dependent DNA polymerase)
49	PF07569	TUP1-like enhancer of split
49	PF00995	Sec1 family
48	PF14844	PH domain associated with Beige/BEACH
48	PF10508	Proteasome non-ATPase 26S subunit
48	PF02902	Ulp1 protease family, C-terminal catalytic domain
48	PF00352	Transcription factor TFIID (or TATA-binding protein, TBP)
47	PF13432	Tetratricopeptide repeat
47	PF13424	Tetratricopeptide repeat
47	PF07992	Pyridine nucleotide-disulphide oxidoreductase
47	PF04928	Poly(A) polymerase central domain
47	PF03227	Gamma interferon inducible lysosomal thiol reductase (GILT)
47	PF01217	Clathrin adaptor complex small chain
46	PF06087	Tyrosyl-DNA phosphodiesterase
46	PF02771	Acyl-CoA dehydrogenase, N-terminal domain
46	PF01399	PCI domain
46	PF00664	ABC transporter transmembrane region
45	PF08159	NUC153 domain
45	PF05631	Sugar-tranasporters, 12 TM
45	PF04212	MIT (microtubule interacting and transport) domain
45	PF01545	Cation efflux family
45	PF00982	Glycosyltransferase family 20
45	PF00651	BTB/POZ domain
44	PF13499	EF-hand domain pair
44	PF00514	Armadillo/beta-catenin-like repeat
44	PF00493	MCM P-loop domain
44	PF00211	Adenylate and Guanylate cyclase catalytic domain
43	PF14681	Uracil phosphoribosyltransferase
43	PF06218	Nitrogen permease regulator 2
43	PF02373	JmjC domain, hydroxylase
43	PF00702	haloacid dehalogenase-like hydrolase
43	PF00571	CBS domain
43	PF00225	Kinesin motor domain
42	PF12146	Serine aminopeptidase, S33
42	PF12022	Domain of unknown function (DUF3510)
42	PF05699	hAT family C-terminal dimerisation region
42	PF02358	Trehalose-phosphatase
42	PF00300	Histidine phosphatase superfamily (branch 1)
42	PF00293	NUDIX domain
41	PF00175	Oxidoreductase NAD-binding domain
40	PF17855	MCM AAA-lid domain
40	PF02770	Acyl-CoA dehydrogenase, middle domain
40	PF01189	16S rRNA methyltransferase RsmB/F
40	PF00112	Papain family cysteine protease
39	PF13087	AAA domain
39	PF09336	Vps4 C terminal oligomerisation domain
39	PF08610	Peroxisomal membrane protein (Pex16)
39	PF05916	GINS complex protein
39	PF04130	Gamma tubulin complex component C-terminal
39	PF02791	DDT domain
39	PF02463	RecF/RecN/SMC N terminal domain
39	PF01433	Peptidase family M1 domain
38	PF17773	UPF0176 acylphosphatase like domain
38	PF17207	MCM OB domain
38	PF13921	Myb-like DNA-binding domain
38	PF13086	AAA domain
38	PF05406	WGR domain
38	PF04515	Plasma-membrane choline transporter
38	PF04142	Nucleotide-sugar transporter
38	PF03095	Phosphotyrosyl phosphate activator (PTPA) protein
38	PF01423	LSM domain
38	PF01138	3' exoribonuclease family, domain 1
38	PF00328	Histidine phosphatase superfamily (branch 2)
37	PF15787	Domain of unknown function (DUF4704)
37	PF07727	Reverse transcriptase (RNA-dependent DNA polymerase)
37	PF04855	SNF5 / SMARCB1 / INI1
37	PF01207	Dihydrouridine synthase (Dus)
37	PF00622	SPRY domain
37	PF00046	Homeodomain
36	PF14716	Helix-hairpin-helix domain
36	PF13637	Ankyrin repeats (many copies)
36	PF13520	Amino acid permease
36	PF13193	AMP-binding enzyme C-terminal domain
36	PF01398	JAB1/Mov34/MPN/PAD-1 ubiquitin protease
36	PF00441	Acyl-CoA dehydrogenase, C-terminal domain
35	PF06148	COG (conserved oligomeric Golgi) complex component, COG2
35	PF01553	Acyltransferase
35	PF01293	Phosphoenolpyruvate carboxykinase
35	PF00782	Dual specificity phosphatase, catalytic domain
35	PF00627	UBA/TS-N domain
34	PF16916	Dimerisation domain of Zinc Transporter
34	PF16177	Acetyl-coenzyme A synthetase N-terminus
34	PF13621	Cupin-like domain
34	PF13344	Haloacid dehalogenase-like hydrolase
34	PF03151	Triose-phosphate Transporter family
34	PF01753	MYND finger
34	PF00855	PWWP domain
34	PF00667	FAD binding domain
34	PF00644	Poly(ADP-ribose) polymerase catalytic domain
33	PF13418	Galactose oxidase, central domain
33	PF12894	Anaphase-promoting complex subunit 4 WD40 domain
33	PF05843	Suppressor of forked protein (Suf)
33	PF04108	Autophagy protein Apg17
33	PF04055	Radical SAM superfamily
33	PF01925	Sulfite exporter TauE/SafE
33	PF01694	Rhomboid family
33	PF01532	Glycosyl hydrolase family 47
33	PF01121	Dephospho-CoA kinase
33	PF00027	Cyclic nucleotide-binding domain
32	PF13415	Galactose oxidase, central domain
32	PF02353	Mycolic acid cyclopropane synthetase
32	PF02204	Vacuolar sorting protein 9 (VPS9) domain
32	PF01432	Peptidase family M3
32	PF01148	Cytidylyltransferase family
32	PF00849	RNA pseudouridylate synthase
32	PF00682	HMGL-like
32	PF00515	Tetratricopeptide repeat
32	PF00118	TCP-1/cpn60 chaperonin family
32	PF00089	Trypsin
32	PF00067	Cytochrome P450
31	PF17900	Peptidase M1 N-terminal domain
31	PF16016	VAD1 Analog of StAR-related lipid transfer domain
31	PF02984	Cyclin, C-terminal domain
31	PF00561	alpha/beta hydrolase fold
31	PF00505	HMG (high mobility group) box
30	PF02518	Histidine kinase-, DNA gyrase B-, and HSP90-like ATPase
30	PF02364	1,3-beta-glucan synthase component
30	PF02037	SAP domain
30	PF01142	tRNA pseudouridine synthase D (TruD)
30	PF00170	bZIP transcription factor
29	PF10557	Cullin protein neddylation domain
29	PF04547	Calcium-activated chloride channel
29	PF03105	SPX domain
29	PF02893	GRAM domain
29	PF02375	jmjN domain
28	PF15613	Williams-Beuren syndrome DDT (WSD), D-TOX E motif
28	PF13561	Enoyl-(Acyl carrier protein) reductase
28	PF09127	Leukotriene A4 hydrolase, C-terminal
28	PF05653	Magnesium transporter NIPA
28	PF05193	Peptidase M16 inactive domain
28	PF04926	Poly(A) polymerase predicted RNA binding domain
28	PF02877	Poly(ADP-ribose) polymerase, regulatory domain
28	PF00899	ThiF family
28	PF00109	Beta-ketoacyl synthase, N-terminal domain
27	PF16543	DRG Family Regulatory Proteins, Tma46
27	PF09334	tRNA synthetases class I (M)
27	PF07720	Tetratricopeptide repeat
27	PF07687	Peptidase dimerisation domain
27	PF02985	HEAT repeat
27	PF00755	Choline/Carnitine o-acyltransferase
27	PF00675	Insulinase (Peptidase family M16)
27	PF00307	Calponin homology (CH) domain
27	PF00254	FKBP-type peptidyl-prolyl cis-trans isomerase
26	PF13857	Ankyrin repeats (many copies)
26	PF13649	Methyltransferase domain
26	PF13242	HAD-hyrolase-like
26	PF10343	Potential Queuosine, Q, salvage protein family
26	PF03357	Snf7
26	PF03198	Glucanosyltransferase
26	PF03143	Elongation factor Tu C-terminal domain
26	PF03092	BT1 family
26	PF02852	Pyridine nucleotide-disulphide oxidoreductase, dimerisation domain
26	PF01969	Protein of unknown function DUF111
26	PF01208	Uroporphyrinogen decarboxylase (URO-D)
26	PF01066	CDP-alcohol phosphatidyltransferase
26	PF01061	ABC-2 type transporter
26	PF00999	Sodium/hydrogen exchanger family
26	PF00676	Dehydrogenase E1 component
26	PF00583	Acetyltransferase (GNAT) family
26	PF00132	Bacterial transferase hexapeptide (six repeats)
26	PF00026	Eukaryotic aspartyl protease
25	PF16656	Purple acid Phosphatase, N-terminal domain
25	PF14008	Iron/zinc purple acid phosphatase-like protein C
25	PF07970	Endoplasmic reticulum vesicle transporter
25	PF04114	Gaa1-like, GPI transamidase component
25	PF03638	Tesmin/TSO1-like CXC domain, cysteine-rich domain
25	PF03630	Fumble
25	PF03446	NAD binding domain of 6-phosphogluconate dehydrogenase
25	PF03171	2OG-Fe(II) oxygenase superfamily
25	PF02450	Lecithin:cholesterol acyltransferase
25	PF02115	RHO protein GDP dissociation inhibitor
25	PF01425	Amidase
25	PF00867	XPG I-region
25	PF00450	Serine carboxypeptidase
25	PF00266	Aminotransferase class-V
25	PF00023	Ankyrin repeat
24	PF14608	RNA-binding, Nab2-type zinc finger
24	PF13673	Acetyltransferase (GNAT) domain
24	PF12368	Rhodanase C-terminal
24	PF09768	Peptidase M76 family
24	PF08320	PIG-X / PBN1
24	PF07728	AAA domain (dynein-related subfamily)
24	PF06027	Solute carrier family 35
24	PF05347	Complex 1 protein (LYR family)
24	PF02441	Flavoprotein
24	PF01979	Amidohydrolase family
24	PF01479	S4 domain
24	PF00191	Annexin
24	PF00097	Zinc finger, C3HC4 type (RING finger)
24	PF00091	Tubulin/FtsZ family, GTPase domain
24	PF00010	Helix-loop-helix DNA-binding domain
23	PF14833	NAD-binding of NADP-dependent 3-hydroxyisobutyrate dehydrogenase
23	PF13450	NAD(P)-binding Rossmann-like domain
23	PF10152	Subunit CCDC53 of WASH complex
23	PF09668	Aspartyl protease
23	PF08240	Alcohol dehydrogenase GroES-like domain
23	PF06201	PITH domain
23	PF05557	Mitotic checkpoint protein
23	PF05190	MutS family domain IV
23	PF03820	Sideroflexins
23	PF03144	Elongation factor Tu domain 2
23	PF01008	Initiation factor 2 subunit family
23	PF00850	Histone deacetylase domain
23	PF00789	UBX domain
23	PF00626	Gelsolin repeat
23	PF00403	Heavy-metal-associated domain
22	PF16199	Radical_SAM C-terminal domain
22	PF11957	THO complex subunit 1 transcription elongation factor
22	PF10436	Mitochondrial branched-chain alpha-ketoacid dehydrogenase kinase
22	PF08627	CRT-like, chloroquine-resistance transporter-like
22	PF06886	Targeting protein for Xklp2 (TPX2) domain
22	PF06203	CCT motif
22	PF04678	Mitochondrial calcium uniporter
22	PF02517	CPBP intramembrane metalloprotease
22	PF02141	DENN (AEX-3) domain
22	PF01465	GRIP domain
22	PF01419	Jacalin-like lectin domain
22	PF00752	XPG N-terminal domain
22	PF00385	Chromo (CHRromatin Organisation MOdifier) domain
22	PF00188	Cysteine-rich secretory protein family
21	PF19047	HOOK domain
21	PF17652	Glycosyl hydrolase family 81 C-terminal domain
21	PF14580	Leucine-rich repeat
21	PF13671	AAA domain
21	PF11976	Ubiquitin-2 like Rad60 SUMO-like
21	PF10609	NUBPL iron-transfer P-loop NTPase
21	PF09751	Nuclear protein Es2
21	PF09418	Protein of unknown function (DUF2009)
21	PF07958	Protein of unknown function (DUF1688)
21	PF07856	Mediator of CRAC channel activity
21	PF05622	HOOK protein coiled-coil region
21	PF05383	La domain
21	PF04189	Gcd10p family
21	PF03639	Glycosyl hydrolase family 81 N-terminal domain
21	PF03561	Allantoicase repeat
21	PF03371	PRP38 family
21	PF02867	Ribonucleotide reductase, barrel domain
21	PF02854	MIF4G domain
21	PF01612	3'-5' exonuclease
21	PF01431	Peptidase family M13
21	PF01105	emp24/gp25L/p24 family/GOLD
21	PF00939	Sodium:sulfate symporter transmembrane region
21	PF00650	CRAL/TRIO domain
21	PF00536	SAM domain (Sterile alpha motif)
21	PF00520	Ion transport protein
21	PF00022	Actin
20	PF17681	Gamma tubulin complex component N-terminal
20	PF13854	Kelch motif
20	PF12234	RAVE protein 1 C terminal
20	PF10396	GTP-binding protein TrmE N-terminus
20	PF08672	Anaphase promoting complex (APC) subunit 2
20	PF07859	alpha/beta hydrolase fold
20	PF04408	Helicase associated domain (HA2)
20	PF03211	Pectate lyase
20	PF03029	Conserved hypothetical ATP binding protein
20	PF02826	D-isomer specific 2-hydroxyacid dehydrogenase, NAD binding domain
20	PF02338	OTU-like cysteine protease
20	PF01728	FtsJ-like methyltransferase
20	PF01546	Peptidase family M20/M25/M40
20	PF01412	Putative GTPase activating protein for Arf
20	PF01370	NAD dependent epimerase/dehydratase family
20	PF01266	FAD dependent oxidoreductase
20	PF01256	Carbohydrate kinase
20	PF00809	Pterin binding enzyme
20	PF00793	DAHP synthetase I family
20	PF00569	Zinc finger, ZZ type
20	PF00173	Cytochrome b5-like Heme/Steroid binding domain
20	PF00133	tRNA synthetases class I (I, L, M and V)
19	PF17907	AWS domain
19	PF15612	WSTF, HB1, Itc1p, MBD9 motif 1
19	PF14226	non-haem dioxygenase in morphine synthesis N-terminal
19	PF13540	Regulator of chromosome condensation (RCC1) repeat
19	PF13414	TPR repeat
19	PF12129	Male germ-cell putative homeodomain transcription factor
19	PF10193	Telomere length regulation protein
19	PF09724	Sister chromatid cohesion protein Dcc1
19	PF08572	pre-mRNA processing factor 3 (PRP3)
19	PF06814	Lung seven transmembrane receptor
19	PF04969	CS domain
19	PF04366	Las17-binding protein actin regulator
19	PF03828	Cid1 family poly A polymerase
19	PF02263	Guanylate-binding protein, N-terminal domain
19	PF02259	FAT domain
19	PF01909	Nucleotidyltransferase domain
19	PF01652	Eukaryotic initiation factor 4E
19	PF00892	EamA-like transporter family
19	PF00730	HhH-GPD superfamily base excision DNA repair protein
19	PF00557	Metallopeptidase family M24
19	PF00533	BRCA1 C Terminus (BRCT) domain
19	PF00433	Protein kinase C terminal domain
19	PF00364	Biotin-requiring enzyme
18	PF19055	ABC-2 type transporter
18	PF14543	Xylanase inhibitor N-terminal
18	PF13832	PHD-zinc-finger like domain
18	PF13831	PHD-finger
18	PF13589	Histidine kinase-, DNA gyrase B-, and HSP90-like ATPase
18	PF10607	CTLH/CRA C-terminal to LisH motif domain
18	PF10377	Autophagy-related protein 11
18	PF08711	TFIIS helical bundle-like domain
18	PF08578	Protein of unknown function (DUF1765)
18	PF08241	Methyltransferase domain
18	PF08207	Elongation factor P (EF-P) KOW-like domain
18	PF07699	Putative ephrin-receptor like
18	PF06437	IMP-specific 5'-nucleotidase
18	PF05783	Dynein light intermediate chain (DLIC)
18	PF05219	DREV methyltransferase
18	PF03221	Tc5 transposase DNA-binding domain
18	PF02383	SacI homology domain
18	PF02219	Methylenetetrahydrofolate reductase
18	PF01603	Protein phosphatase 2A regulatory B subunit (B56 family)
18	PF01602	Adaptin N terminal region
18	PF01331	mRNA capping enzyme, catalytic domain
18	PF01205	Uncharacterized protein family UPF0029
18	PF01151	GNS1/SUR4 family
18	PF01127	Succinate dehydrogenase/Fumarate reductase transmembrane subunit
18	PF01080	Presenilin
18	PF01041	DegT/DnrJ/EryC1/StrS aminotransferase family
18	PF00916	Sulfate permease family
18	PF00535	Glycosyl transferase family 2
18	PF00447	HSF-type DNA-binding
18	PF00348	Polyprenyl synthetase
18	PF00117	Glutamine amidotransferase class-I
17	PF17835	NOG1 N-terminal helical domain
17	PF14551	MCM N-terminal domain
17	PF14541	Xylanase inhibitor C-terminal
17	PF13521	AAA domain
17	PF13393	Histidyl-tRNA synthetase
17	PF13246	Cation transport ATPase (P-type)
17	PF12896	Anaphase-promoting complex, cyclosome, subunit 4
17	PF11397	Glycosyltransferase (GlcNAc)
17	PF09139	Phosphatidate cytidylyltransferase, mitochondrial
17	PF08190	PIH1 N-terminal domain
17	PF07973	Threonyl and Alanyl tRNA synthetase second additional domain
17	PF07928	Vps54-like protein
17	PF07719	Tetratricopeptide repeat
17	PF05773	RWD domain
17	PF04757	Pex2 / Pex12 amino terminal region
17	PF04641	Rtf2 RING-finger
17	PF03810	Importin-beta N-terminal domain
17	PF03577	Peptidase family C69
17	PF03399	SAC3/GANP family
17	PF02928	C5HC2 zinc finger
17	PF02779	Transketolase, pyrimidine binding domain
17	PF02225	PA domain
17	PF02148	Zn-finger in ubiquitin-hydrolases and other protein
17	PF02135	TAZ zinc finger
17	PF01956	Integral membrane protein EMC3/TMCO1-like
17	PF01872	RibD C-terminal domain
17	PF00989	PAS fold
17	PF00732	GMC oxidoreductase
17	PF00679	Elongation factor G C-terminus
17	PF00620	RhoGAP domain
17	PF00406	Adenylate kinase
17	PF00355	Rieske [2Fe-2S] domain
17	PF00246	Zinc carboxypeptidase
17	PF00150	Cellulase (glycosyl hydrolase family 5)
16	PF16414	Niemann-Pick C1 N terminus
16	PF14593	PH domain
16	PF13923	Zinc finger, C3HC4 type (RING finger)
16	PF13906	C-terminus of AA_permease
16	PF13472	GDSL-like Lipase/Acylhydrolase family
16	PF13091	PLD-like domain
16	PF13012	Maintenance of mitochondrial structure and function
16	PF10584	Proteasome subunit A N-terminal signature
16	PF08700	Vps51/Vps67
16	PF08163	NUC194 domain
16	PF07059	Protein of unknown function (DUF1336)
16	PF06337	DUSP domain
16	PF05739	SNARE domain
16	PF03999	Microtubule associated protein (MAP65/ASE1 family)
16	PF03129	Anticodon binding domain
16	PF02574	Homocysteine S-methyltransferase
16	PF02558	Ketopantoate reductase PanE/ApbA
16	PF01650	Peptidase C13 family
16	PF01590	GAF domain
16	PF01416	tRNA pseudouridine synthase
16	PF01039	Carboxyl transferase domain
16	PF00964	Elicitin
16	PF00696	Amino acid kinase family
16	PF00564	PB1 domain
16	PF00412	LIM domain
16	PF00241	Cofilin/tropomyosin-type actin-binding protein
16	PF00125	Core histone H2A/H2B/H3/H4
16	PF00025	ADP-ribosylation factor family
15	PF14853	Fis1 C-terminal tetratricopeptide repeat
15	PF13893	RNA recognition motif. (a.k.a. RRM, RBD, or RNP domain)
15	PF13500	AAA domain
15	PF13489	Methyltransferase domain
15	PF13445	RING-type zinc-finger
15	PF13419	Haloacid dehalogenase-like hydrolase
15	PF12315	Protein DA1
15	PF11971	CAMSAP CH domain
15	PF08676	MutL C terminal dimerisation domain
15	PF08569	Mo25-like
15	PF08513	LisH
15	PF08367	Peptidase M16C associated
15	PF07557	Shugoshin C terminus
15	PF06155	Gamma-butyrobetaine hydroxylase-like, N-terminal
15	PF04818	CID domain
15	PF04802	Component of IIS longevity pathway SMK-1
15	PF04438	HIT zinc finger
15	PF02460	Patched family
15	PF02201	SWIB/MDM2 domain
15	PF01852	START domain
15	PF01709	Transcriptional regulator
15	PF01214	Casein kinase II regulatory subunit
15	PF01018	GTP1/OBG
15	PF00923	Transaldolase/Fructose-6-phosphate aldolase
15	PF00795	Carbon-nitrogen hydrolase
15	PF00654	Voltage gated chloride channel
15	PF00641	Zn-finger in Ran binding protein and others
15	PF00389	D-isomer specific 2-hydroxyacid dehydrogenase, catalytic domain
15	PF00370	FGGY family of carbohydrate kinases, N-terminal domain
15	PF00096	Zinc finger, C2H2 type
14	PF17772	MYST family zinc finger domain
14	PF16487	Mid domain of argonaute
14	PF13812	Pentatricopeptide repeat domain
14	PF13041	PPR repeat family
14	PF12697	Alpha/beta hydrolase family
14	PF12631	MnmE helical domain
14	PF12231	Rap1-interacting factor 1 N terminal
14	PF11717	RNA binding activity-knot of a chromodomain
14	PF10312	Conserved mid region of cactin
14	PF09791	Oxidoreductase-like protein, N-terminal
14	PF08551	Eukaryotic integral membrane protein (DUF1751)
14	PF08544	GHMP kinases C terminal
14	PF08246	Cathepsin propeptide inhibitor domain (I29)
14	PF08238	Sel1 repeat
14	PF08214	Histone acetylation protein
14	PF06728	GPI transamidase subunit PIG-U
14	PF04652	Vta1 like
14	PF04511	Der1-like family
14	PF04145	Ctr copper transporter family
14	PF04051	Transport protein particle (TRAPP) component
14	PF03935	Beta-glucan synthesis-associated protein (SKN1)
14	PF03859	CG-1 domain
14	PF03725	3' exoribonuclease family, domain 2
14	PF03345	Oligosaccharyltransferase 48 kDa subunit beta
14	PF02862	DDHD domain
14	PF02782	FGGY family of carbohydrate kinases, C-terminal domain
14	PF02319	E2F/DP family winged-helix DNA-binding domain
14	PF02229	Transcriptional Coactivator p15 (PC4)
14	PF02137	Adenosine-deaminase (editase) domain
14	PF01960	ArgJ family
14	PF01813	ATP synthase subunit D
14	PF01746	tRNA (Guanine-1)-methyltransferase
14	PF01740	STAS domain
14	PF01713	Smr domain
14	PF01535	PPR repeat
14	PF01417	ENTH domain
14	PF01409	tRNA synthetases class II core domain (F)
14	PF01132	Elongation factor P (EF-P) OB domain
14	PF00970	Oxidoreductase FAD-binding domain
14	PF00781	Diacylglycerol kinase catalytic domain
14	PF00690	Cation transporter/ATPase, N-terminus
14	PF00633	Helix-hairpin-helix motif
14	PF00595	PDZ domain
14	PF00351	Biopterin-dependent aromatic amino acid hydroxylase
13	PF19031	First Longin domain of INTU, CCZ1 and HPS4
13	PF18044	CCCH-type zinc finger
13	PF17655	Inward rectifier potassium channel C-terminal domain
13	PF17177	Pentacotripeptide-repeat region of PRORP
13	PF16420	Ubiquitin-like modifier-activating enzyme ATG7 N-terminus
13	PF16187	Middle or third domain of peptidase_M16
13	PF16186	Atypical Arm repeat
13	PF13874	Nucleoporin complex subunit 54
13	PF13850	Endoplasmic Reticulum-Golgi Intermediate Compartment (ERGIC)
13	PF13646	HEAT repeats
13	PF13640	2OG-Fe(II) oxygenase superfamily
13	PF13519	von Willebrand factor type A domain
13	PF13238	AAA domain
13	PF10585	Ubiquitin-activating enzyme active site
13	PF10228	Uncharacterised conserved protein (DUF2228)
13	PF10143	2,3-bisphosphoglycerate-independent phosphoglycerate mutase
13	PF09787	Golgin subfamily A member 5
13	PF08662	Eukaryotic translation initiation factor eIF2A
13	PF07717	Oligonucleotide/oligosaccharide-binding (OB)-fold
13	PF07534	TLD
13	PF05208	ALG3 protein
13	PF05188	MutS domain II
13	PF05118	Aspartyl/Asparaginyl beta-hydroxylase
13	PF04851	Type III restriction enzyme, res subunit
13	PF04564	U-box domain
13	PF04124	Dor1-like family
13	PF03770	Inositol polyphosphate kinase
13	PF03456	uDENN domain
13	PF03188	Eukaryotic cytochrome b561
13	PF03162	Tyrosine phosphatase family
13	PF03152	Ubiquitin fusion degradation protein UFD1
13	PF03062	MBOAT, membrane-bound O-acyltransferase family
13	PF02801	Beta-ketoacyl synthase, C-terminal domain
13	PF01896	DNA primase small subunit
13	PF01866	Putative diphthamide synthesis protein
13	PF01853	MOZ/SAS family
13	PF01585	G-patch domain
13	PF01556	DnaJ C terminal domain
13	PF01223	DNA/RNA non-specific endonuclease
13	PF01135	Protein-L-isoaspartate(D-aspartate) O-methyltransferase (PCMT)
13	PF01119	DNA mismatch repair protein, C-terminal domain
13	PF00994	Probable molybdopterin binding domain
13	PF00808	Histone-like transcription factor (CBF/NF-Y) and archaeal histone
13	PF00587	tRNA synthetase class II core domain (G, H, P, S and T)
13	PF00521	DNA gyrase/topoisomerase IV, subunit A
13	PF00490	Delta-aminolevulinic acid dehydratase
13	PF00474	Sodium:solute symporter family
13	PF00264	Common central domain of tyrosinase
13	PF00183	Hsp90 protein
13	PF00154	recA bacterial DNA recombination protein
13	PF00107	Zinc-binding dehydrogenase
13	PF00102	Protein-tyrosine phosphatase
13	PF00041	Fibronectin type III domain
12	PF19033	Intu longin-like domain 3
12	PF17189	Glycosyl hydrolase family 30 beta sandwich domain
12	PF16661	Metallo-beta-lactamase superfamily domain
12	PF16488	Argonaute linker 2 domain
12	PF16212	Phospholipid-translocating P-type ATPase C-terminal
12	PF16113	Enoyl-CoA hydratase/isomerase
12	PF14929	TAF RNA Polymerase I subunit A
12	PF14791	DNA polymerase beta thumb
12	PF14634	zinc-RING finger domain
12	PF13959	Domain of unknown function (DUF4217)
12	PF13793	N-terminal domain of ribose phosphate pyrophosphokinase
12	PF13365	Trypsin-like peptidase domain
12	PF12680	SnoaL-like domain
12	PF12348	CLASP N terminal
12	PF12171	Zinc-finger double-stranded RNA-binding
12	PF10391	Fingers domain of DNA polymerase lambda
12	PF10237	Probable N6-adenine methyltransferase
12	PF09285	Elongation factor P, C-terminal
12	PF09262	Peroxisome biogenesis factor 1, N-terminal
12	PF09066	Beta2-adaptin appendage, C-terminal sub-domain
12	PF08507	COPI associated protein
12	PF08386	TAP-like protein
12	PF06470	SMC proteins Flexible Hinge Domain
12	PF05970	PIF1-like helicase
12	PF04922	DIE2/ALG10 family
12	PF04921	XAP5, circadian clock regulator
12	PF04675	DNA ligase N terminus
12	PF04670	Gtr1/RagA G protein conserved region
12	PF04437	RINT-1 / TIP-1 family
12	PF04389	Peptidase family M28
12	PF04305	Protein of unknown function (DUF455)
12	PF04209	homogentisate 1,2-dioxygenase
12	PF04176	TIP41-like family
12	PF04112	Mak10 subunit, NatC N(alpha)-terminal acetyltransferase
12	PF03798	TLC domain
12	PF03635	Vacuolar protein sorting-associated protein 35
12	PF03223	V-ATPase subunit C
12	PF03133	Tubulin-tyrosine ligase family
12	PF03083	Sugar efflux transporter for intercellular exchange
12	PF02996	Prefoldin subunit
12	PF02892	BED zinc finger
12	PF02535	ZIP Zinc transporter
12	PF02171	Piwi domain
12	PF02127	Aminopeptidase I zinc metalloprotease (M18)
12	PF02042	RWP-RK domain
12	PF01966	HD domain
12	PF01676	Metalloenzyme superfamily
12	PF01485	IBR domain, a half RING-finger domain
12	PF01408	Oxidoreductase family, NAD-binding Rossmann fold
12	PF01351	Ribonuclease HII
12	PF01068	ATP dependent DNA ligase domain
12	PF00957	Synaptobrevin
12	PF00817	impB/mucB/samB family
12	PF00749	tRNA synthetases class I (E and Q), catalytic domain
12	PF00448	SRP54-type protein, GTPase domain
12	PF00382	Transcription factor TFIIB repeat
12	PF00294	pfkB family carbohydrate kinase
12	PF00198	2-oxoacid dehydrogenases acyltransferase (catalytic domain)
12	PF00098	Zinc knuckle
11	PF19088	TUTase nucleotidyltransferase domain
11	PF18995	Proteolysis_6 C-terminal
11	PF18264	CXC domain
11	PF17120	Zinc-ribbon, C4HC2 type
11	PF17035	Bromodomain extra-terminal - transcription regulation
11	PF16529	WD40 region of Ge1, enhancer of mRNA-decapping protein
11	PF16209	Phospholipid-translocating ATPase N-terminal
11	PF16076	Acyltransferase C-terminus
11	PF13774	Regulated-SNARE-like domain
11	PF13460	NAD(P)H-binding
11	PF13360	PQQ-like domain
11	PF12726	SEN1 N terminal
11	PF12352	Snare region anchored in the vesicle membrane C-terminus
11	PF12340	Protein of unknown function (DUF3638)
11	PF11835	RRM-like domain
11	PF10269	Transmembrane Fragile-X-F protein
11	PF10266	Hereditary spastic paraplegia protein strumpellin
11	PF10075	CSN8/PSMD8/EIF3K family
11	PF09335	SNARE associated Golgi protein
11	PF09206	Alpha-L-arabinofuranosidase B, catalytic
11	PF08799	pre-mRNA processing factor 4 (PRP4) like
11	PF08743	Nse4 C-terminal
11	PF08616	Stabilization of polarity axis
11	PF08613	Cyclin
11	PF08546	Ketopantoate reductase PanE/ApbA C terminal
11	PF08235	LNS2 (Lipin/Ned1/Smp2)
11	PF07707	BTB And C-terminal Kelch
11	PF06544	Protein of unknown function (DUF1115)
11	PF06423	GWT1
11	PF06011	Transient receptor potential (TRP) ion channel
11	PF05677	Chlamydia CHLPS protein (DUF818)
11	PF05362	Lon protease (S16) C-terminal proteolytic domain
11	PF04998	RNA polymerase Rpb1, domain 5
11	PF04858	TH1 protein
11	PF04777	Erv1 / Alr family
11	PF04218	CENP-B N-terminal DNA-binding domain
11	PF04157	EAP30/Vps36 family
11	PF04146	YT521-B-like domain
11	PF04086	Signal recognition particle, alpha subunit, N-terminal
11	PF03807	NADP oxidoreductase coenzyme F420-dependent
11	PF03801	HEC/Ndc80p family
11	PF03184	DDE superfamily endonuclease
11	PF03147	Ferredoxin-fold anticodon binding domain
11	PF02990	Endomembrane protein 70
11	PF02894	Oxidoreductase family, C-terminal alpha/beta domain
11	PF02881	SRP54-type protein, helical bundle domain
11	PF02878	Phosphoglucomutase/phosphomannomutase, alpha/beta/alpha domain I
11	PF02684	Lipid-A-disaccharide synthetase
11	PF02636	Putative S-adenosyl-L-methionine-dependent methyltransferase
11	PF02207	Putative zinc finger in N-recognin (UBR box)
11	PF02145	Rap/ran-GAP
11	PF01812	5-formyltetrahydrofolate cyclo-ligase family
11	PF01805	Surp module
11	PF01749	Importin beta binding domain
11	PF01302	CAP-Gly domain
11	PF01288	7,8-dihydro-6-hydroxymethylpterin-pyrophosphokinase (HPPK)
11	PF00929	Exonuclease
11	PF00924	Mechanosensitive ion channel
11	PF00909	Ammonium Transporter Family
11	PF00885	6,7-dimethyl-8-ribityllumazine synthase
11	PF00884	Sulfatase
11	PF00652	Ricin-type beta-trefoil lectin domain
11	PF00550	Phosphopantetheine attachment site
11	PF00534	Glycosyl transferases group 1
11	PF00480	ROK family
11	PF00462	Glutaredoxin
11	PF00383	Cytidine and deoxycytidylate deaminase zinc-binding region
11	PF00378	Enoyl-CoA hydratase/isomerase
11	PF00206	Lyase
11	PF00202	Aminotransferase class-III
11	PF00137	ATP synthase subunit C
11	PF00017	SH2 domain
11	PF00013	KH domain
11	PF00006	ATP synthase alpha/beta family, nucleotide-binding domain
10	PF17123	RING-like zinc finger
10	PF16898	C-terminal associated domain of TOPRIM
10	PF16810	RXLR phytopathogen effector protein, Avirulence activity
10	PF14815	NUDIX domain
10	PF14748	Pyrroline-5-carboxylate reductase dimerisation
10	PF14712	Snapin/Pallidin
10	PF14559	Tetratricopeptide repeat
10	PF14492	Elongation Factor G, domain III
10	PF13840	ACT domain
10	PF13398	Peptidase M50B-like
10	PF13373	DUF2407 C-terminal domain
10	PF13279	Thioesterase-like superfamily
10	PF12799	Leucine Rich repeats (2 copies)
10	PF12717	non-SMC mitotic condensation complex subunit 1
10	PF12359	Protein of unknown function (DUF3645)
10	PF11799	impB/mucB/samB family C-terminal domain
10	PF11470	TUG ubiquitin-like domain
10	PF10510	Phosphatidylinositol-glycan biosynthesis class S protein
10	PF10354	Domain of unknown function (DUF2431)
10	PF09733	VEFS-Box of polycomb protein
10	PF08660	Oligosaccharide biosynthesis protein Alg14 like
10	PF08123	Histone methylation protein DOT1
10	PF07993	Male sterility protein
10	PF07002	Copine
10	PF05875	Ceramidase
10	PF05652	Scavenger mRNA decapping enzyme (DcpS) N-terminal
10	PF05649	Peptidase family M13
10	PF05495	CHY zinc finger
10	PF05346	Eukaryotic membrane protein family
10	PF05282	AAR2 protein
10	PF05183	RNA dependent RNA polymerase
10	PF05057	Putative serine esterase (DUF676)
10	PF05008	Vesicle transport v-SNARE protein N-terminus
10	PF04893	Yip1 domain
10	PF04679	ATP dependent DNA ligase C terminal region
10	PF03985	Paf1
10	PF03982	Diacylglycerol acyltransferase
10	PF03764	Elongation factor G, domain IV
10	PF03061	Thioesterase superfamily
10	PF02880	Phosphoglucomutase/phosphomannomutase, alpha/beta/alpha domain III
10	PF02847	MA3 domain
10	PF02840	Prp18 domain
10	PF02765	Telomeric single stranded DNA binding POT1/CDC13
10	PF02685	Glucokinase
10	PF02628	Cytochrome oxidase assembly protein
10	PF02586	SOS response associated peptidase (SRAP)
10	PF02492	CobW/HypB/UreG, nucleotide-binding domain
10	PF02466	Tim17/Tim22/Tim23/Pmp24 family
10	PF02170	PAZ domain
10	PF02121	Phosphatidylinositol transfer protein
10	PF02104	SURF1 family
10	PF02055	Glycosyl hydrolase family 30 TIM-barrel domain
10	PF01965	DJ-1/PfpI family
10	PF01936	NYN domain
10	PF01920	Prefoldin subunit
10	PF01751	Toprim domain
10	PF01704	UTP--glucose-1-phosphate uridylyltransferase
10	PF01633	Choline/ethanolamine kinase
10	PF01569	PAP2 superfamily
10	PF01494	FAD binding domain
10	PF01491	Frataxin-like domain
10	PF01451	Low molecular weight phosphotyrosine protein phosphatase
10	PF01435	Peptidase family M48
10	PF01380	SIS domain
10	PF01336	OB-fold nucleic acid binding domain
10	PF01255	Putative undecaprenyl diphosphate synthase
10	PF01239	Protein prenyltransferase alpha subunit repeat
10	PF01096	Transcription factor S-II (TFIIS)
10	PF01088	Ubiquitin carboxyl-terminal hydrolase, family 1
10	PF00977	Histidine biosynthesis protein
10	PF00881	Nitroreductase family
10	PF00840	Glycosyl hydrolase family 7
10	PF00806	Pumilio-family RNA binding repeat
10	PF00750	tRNA synthetases class I (R)
10	PF00686	Starch binding domain
10	PF00637	Region in Clathrin and VPS
10	PF00588	SpoU rRNA Methylase family
10	PF00560	Leucine Rich Repeat
10	PF00326	Prolyl oligopeptidase family
10	PF00201	UDP-glucoronosyl and UDP-glucosyl transferase
10	PF00152	tRNA synthetases class II (D, K and N)
10	PF00082	Subtilase family
10	PF00080	Copper/zinc superoxide dismutase (SODC)
10	PF00072	Response regulator receiver domain
9	PF18055	26S proteasome regulatory subunit RPN6 N-terminal domain
9	PF17867	Midasin AAA lid domain
9	PF17753	Ig-fold domain
9	PF17004	Putative TPR-like repeat
9	PF16923	Glycosyl hydrolase family 63 N-terminal domain
9	PF16589	BRCT domain, a BRCA1 C-terminus domain
9	PF16450	Proteasomal ATPase OB C-terminal domain
9	PF16191	Ubiquitin-activating enzyme E1 four-helix bundle
9	PF16190	Ubiquitin-activating enzyme E1 FCCH domain
9	PF16158	Ig-like domain from next to BRCA1 gene
9	PF16135	Tify domain binding domain
9	PF14938	Soluble NSF attachment protein, SNAP
9	PF14640	Transmembrane protein 223
9	PF14566	Inositol hexakisphosphate
9	PF14288	1,3-beta-glucan synthase subunit FKS1, domain-1
9	PF14223	gag-polypeptide of LTR copia-type
9	PF14214	Helitron helicase-like domain at N-terminus
9	PF13676	TIR domain
9	PF13602	Zinc-binding dehydrogenase
9	PF13359	DDE superfamily endonuclease
9	PF13202	EF hand
9	PF12937	F-box-like
9	PF12422	Condensin II non structural maintenance of chromosomes subunit
9	PF12237	Phosphorylated CTD interacting factor 1 WW domain
9	PF12230	Pre-mRNA splicing factor PRP21 like protein
9	PF11969	Scavenger mRNA decapping enzyme C-term binding
9	PF11221	Subunit 21 of Mediator complex
9	PF10996	Beta-Casp domain
9	PF10505	NMDA receptor-regulated gene protein 2 C-terminus
9	PF10502	Signal peptidase, peptidase S26
9	PF10275	Peptidase C65 Otubain
9	PF10263	SprT-like family
9	PF10153	rRNA-processing protein Efg1
9	PF09759	Spinocerebellar ataxia type 10 protein domain
9	PF09728	Myosin-like coiled-coil protein
9	PF09404	KICSTOR complex C12orf66 like
9	PF09273	Rubisco LSMT substrate-binding
9	PF08785	Ku C terminal domain like
9	PF08766	DEK C terminal domain
9	PF08519	Replication factor RFC1 C terminal domain
9	PF08389	Exportin 1-like protein
9	PF08325	WLM domain
9	PF08321	PPP5 TPR repeat region
9	PF08016	Polycystin cation channel
9	PF07738	Sad1 / UNC-like C-terminal
9	PF07264	Etoposide-induced protein 2.4 (EI24)
9	PF07228	Stage II sporulation protein E (SpoIIE)
9	PF07085	DRTGG domain
9	PF06422	CDR ABC transporter
9	PF06248	Centromere/kinetochore Zw10
9	PF05920	Homeobox KN domain
9	PF05822	Pyrimidine 5'-nucleotidase (UMPH-1)
9	PF05191	Adenylate kinase, active site lid
9	PF05179	RNA pol II accessory factor, Cdc73 family, C-terminal
9	PF05064	Nsp1-like C-terminal region
9	PF04937	Protein of unknown function (DUF 659)
9	PF04889	Cwf15/Cwc15 cell cycle control protein
9	PF04427	Brix domain
9	PF04178	Got1/Sft2-like family
9	PF03878	YIF1
9	PF03719	Ribosomal protein S5, C-terminal domain
9	PF03643	Vacuolar protein sorting-associated protein 26
9	PF03568	Peptidase family C50
9	PF03465	eRF1 domain 3
9	PF03464	eRF1 domain 2
9	PF03463	eRF1 domain 1
9	PF03259	Roadblock/LC7 domain
9	PF03200	Glycosyl hydrolase family 63 C-terminal domain
9	PF03134	TB2/DP1, HVA22 family
9	PF02987	Late embryogenesis abundant protein
9	PF02921	Ubiquinol cytochrome reductase transmembrane region
9	PF02889	Sec63 Brl domain
9	PF02874	ATP synthase alpha/beta family, beta-barrel domain
9	PF02803	Thiolase, C-terminal domain
9	PF02798	Glutathione S-transferase, N-terminal domain
9	PF02786	Carbamoyl-phosphate synthase L chain, ATP binding domain
9	PF02737	3-hydroxyacyl-CoA dehydrogenase, NAD binding domain
9	PF02735	Ku70/Ku80 beta-barrel domain
9	PF02582	Uncharacterised ACR, YagE family COG1723
9	PF02548	Ketopantoate hydroxymethyltransferase
9	PF02209	Villin headpiece domain
9	PF02146	Sir2 family
9	PF02036	SCP-2 sterol transfer family
9	PF02008	CXXC zinc finger domain
9	PF01992	ATP synthase (C/AC39) subunit
9	PF01933	Uncharacterised protein family UPF0052
9	PF01894	Uncharacterised protein family UPF0047
9	PF01699	Sodium/calcium exchanger protein
9	PF01591	6-phosphofructo-2-kinase
9	PF01454	MAGE family
9	PF01400	Astacin (Peptidase family M12A)
9	PF01230	HIT domain
9	PF01126	Heme oxygenase
9	PF01112	Asparaginase
9	PF01035	6-O-methylguanine DNA methyltransferase, DNA binding domain
9	PF00887	Acyl CoA binding protein
9	PF00790	VHS domain
9	PF00724	NADH:flavin oxidoreductase / NADH oxidase family
9	PF00704	Glycosyl hydrolases family 18
9	PF00646	F-box domain
9	PF00638	RanBP1 domain
9	PF00621	RhoGEF domain
9	PF00510	Cytochrome c oxidase subunit III
9	PF00288	GHMP kinases N terminal domain
9	PF00258	Flavodoxin
9	PF00255	Glutathione peroxidase
9	PF00194	Eukaryotic-type carbonic anhydrase
9	PF00180	Isocitrate/isopropylmalate dehydrogenase
9	PF00108	Thiolase, N-terminal domain
9	PF00035	Double-stranded RNA binding motif
8	PF18595	Designed helical repeat protein 10 domain
8	PF18517	Leucine zipper with capping helix domain
8	PF17830	STI1 domain
8	PF17786	Mannosidase Ig/CBM-like domain
8	PF16922	DNA replication complex GINS protein SLD5 C-terminus
8	PF16870	2-oxoglutarate dehydrogenase C-terminal
8	PF16363	GDP-mannose 4,6 dehydratase
8	PF16188	C-terminal region of peptidase_M24
8	PF16124	RecQ zinc-binding
8	PF16123	Hydroxyacylglutathione hydrolase C-terminus
8	PF14746	WASH complex subunit 7, C-terminal
8	PF14572	Phosphoribosyl synthetase-associated domain
8	PF14555	UBA-like domain
8	PF14538	Raptor N-terminal CASPase like domain
8	PF14497	Glutathione S-transferase, C-terminal domain
8	PF14310	Fibronectin type III-like domain
8	PF13934	Nuclear pore complex assembly
8	PF13865	C-terminal duplication domain of Friend of PRMT1
8	PF13696	Zinc knuckle
8	PF13606	Ankyrin repeat
8	PF13015	Glucosidase II beta subunit-like protein
8	PF12932	Vesicle coat trafficking protein Sec16 mid-region
8	PF12922	non-SMC mitotic condensation complex subunit 1, N-term
8	PF12874	Zinc-finger of C2H2 type
8	PF12776	Myb/SANT-like DNA-binding domain
8	PF12047	Cytosine specific DNA methyltransferase replication foci domain
8	PF11977	Zc3h12a-like Ribonuclease NYN domain
8	PF11864	Domain of unknown function (DUF3384)
8	PF10561	Uncharacterised protein family UPF0565
8	PF08801	Nup133 N terminal like
8	PF08729	HPC2 and ubinuclein domain
8	PF08712	Scaffold protein Nfu/NifU N terminal
8	PF08590	Domain of unknown function (DUF1771)
8	PF08550	Fungal protein of unknown function (DUF1752)
8	PF08495	FIST N domain
8	PF08448	PAS fold
8	PF08324	PUL domain
8	PF07521	Zn-dependent metallo-hydrolase RNA specificity domain
8	PF07200	Modifier of rudimentary (Mod(r)) protein
8	PF06309	Torsin
8	PF05983	MED7 protein
8	PF05856	ARP2/3 complex 20 kDa subunit (ARPC4)
8	PF05793	Transcription initiation factor IIF, alpha subunit (TFIIF-alpha)
8	PF05721	Phytanoyl-CoA dioxygenase (PhyH)
8	PF05600	CDK5 regulatory subunit-associated protein 3
8	PF05199	GMC oxidoreductase
8	PF05004	Interferon-related developmental regulator (IFRD)
8	PF05000	RNA polymerase Rpb1, domain 4
8	PF04997	RNA polymerase Rpb1, domain 1
8	PF04983	RNA polymerase Rpb1, domain 3
8	PF04614	Pex19 protein family
8	PF04571	lipin, N-terminal conserved region
8	PF04565	RNA polymerase Rpb2, domain 3
8	PF04563	RNA polymerase beta subunit
8	PF04561	RNA polymerase Rpb2, domain 2
8	PF04113	Gpi16 subunit, GPI transamidase component
8	PF03962	Mnd1 HTH domain
8	PF03917	Eukaryotic glutathione synthase, ATP binding domain
8	PF03853	YjeF-related protein N-terminus
8	PF03485	Arginyl tRNA synthetase N terminal domain
8	PF03467	Smg-4/UPF3 family
8	PF03226	Yippee zinc-binding/DNA-binding /Mis18, centromere assembly
8	PF03224	V-ATPase subunit H
8	PF03031	NLI interacting factor-like phosphatase
8	PF02934	GatB/GatE catalytic domain
8	PF02887	Pyruvate kinase, alpha/beta domain
8	PF02580	D-Tyr-tRNA(Tyr) deacylase
8	PF02545	Maf-like protein
8	PF02096	60Kd inner membrane protein
8	PF02089	Palmitoyl protein thioesterase
8	PF01980	tRNA-methyltransferase O
8	PF01915	Glycosyl hydrolase family 3 C-terminal domain
8	PF01733	Nucleoside transporter
8	PF01627	Hpt domain
8	PF01565	FAD binding domain
8	PF01369	Sec7 domain
8	PF01301	Glycosyl hydrolases family 35
8	PF01269	Fibrillarin
8	PF01248	Ribosomal protein L7Ae/L30e/S12e/Gadd45 family
8	PF01193	RNA polymerase Rpb3/Rpb11 dimerisation domain
8	PF01145	SPFH domain / Band 7 family
8	PF01134	Glucose inhibited division protein A
8	PF01124	MAPEG family
8	PF01106	NifU-like domain
8	PF01042	Endoribonuclease L-PSP
8	PF01007	Inward rectifier potassium channel transmembrane domain
8	PF00928	Adaptor complexes medium subunit family
8	PF00804	Syntaxin
8	PF00800	Prephenate dehydratase
8	PF00778	DIX domain
8	PF00725	3-hydroxyacyl-CoA dehydrogenase, C-terminal domain
8	PF00703	Glycosyl hydrolases family 2
8	PF00684	DnaJ central domain
8	PF00623	RNA polymerase Rpb1, domain 2
8	PF00614	Phospholipase D Active site motif
8	PF00596	Class II Aldolase and Adducin N-terminal domain
8	PF00570	HRDC domain
8	PF00562	RNA polymerase Rpb2, domain 6
8	PF00512	His Kinase A (phospho-acceptor) domain
8	PF00432	Prenyltransferase and squalene oxidase repeat
8	PF00408	Phosphoglucomutase/phosphomannomutase, C-terminal domain
8	PF00333	Ribosomal protein S5, N-terminal domain
8	PF00324	Amino acid permease
8	PF00233	3'5'-cyclic nucleotide phosphodiesterase
8	PF00002	7 transmembrane receptor (Secretin family)
7	PF18004	26S proteasome regulatory subunit RPN2 C-terminal domain
7	PF17958	EF-hand domain
7	PF17820	PDZ domain
7	PF16876	Lipin/Ned1/Smp2 multi-domain protein middle domain
7	PF16528	Exocyst component 84 C-terminal
7	PF16486	N-terminal domain of argonaute
7	PF14953	Domain of unknown function (DUF4504)
7	PF14778	Odorant response abnormal 4-like
7	PF14655	Rab3 GTPase-activating protein regulatory subunit N-terminus
7	PF14629	Origin recognition complex (ORC) subunit 4 C-terminus
7	PF13932	GidA associated domain
7	PF13476	AAA domain
7	PF12931	Sec23-binding domain of Sec16
7	PF12612	Tubulin folding cofactor D C terminal
7	PF12460	RNAPII transcription regulator C-terminal
7	PF11539	Protein of unknown function (DUF3228)
7	PF10602	26S proteasome subunit RPN7
7	PF10539	Development and cell death domain
7	PF10409	C2 domain of PTEN tumour-suppressor protein
7	PF10251	Presenilin enhancer-2 subunit of gamma secretase
7	PF10198	Histone acetyltransferases subunit 3
7	PF10181	GPI-GlcNAc transferase complex, PIG-H component
7	PF10155	CCR4-NOT transcription complex subunit 11
7	PF09814	HECT-like Ubiquitin-conjugating enzyme (E2)-binding
7	PF09801	Integral membrane protein S linking to the trans Golgi network
7	PF08699	Argonaute linker 1 domain
7	PF08637	ATP synthase regulation protein NCA2
7	PF08542	Replication factor C C-terminal domain
7	PF08326	Acetyl-CoA carboxylase, central region
7	PF08318	COG4 transport protein
7	PF08311	Mad3/BUB1 homology region 1
7	PF08264	Anticodon-binding domain of tRNA ligase
7	PF08030	Ferric reductase NAD binding domain
7	PF08022	FAD-binding domain
7	PF07817	GLE1-like protein
7	PF07724	AAA domain (Cdc48 subfamily)
7	PF07576	BRCA1-associated protein 2
7	PF07258	COMM domain
7	PF07202	T-complex protein 10 C-terminus
7	PF06859	Bicoid-interacting protein 3 (Bin3)
7	PF06858	Nucleolar GTP-binding protein 1 (NOG1)
7	PF06839	GRF zinc finger
7	PF06110	Eukaryotic protein of unknown function (DUF953)
7	PF06101	Vacuolar protein sorting-associated protein 62
7	PF06012	Domain of Unknown Function (DUF908)
7	PF05648	Peroxisomal biogenesis factor 11 (PEX11)
7	PF05620	SRP-independent targeting protein 2/TMEM208
7	PF05536	Neurochondrin
7	PF05187	Electron transfer flavoprotein-ubiquinone oxidoreductase, 4Fe-4S
7	PF05175	Methyltransferase small domain
7	PF04827	Plant transposon protein
7	PF04811	Sec23/Sec24 trunk domain
7	PF04707	PRELI-like family
7	PF04658	TAFII55 protein conserved region
7	PF04495	GRASP55/65 PDZ-like domain
7	PF04424	MINDY deubiquitinase
7	PF04111	Apg6 BARA domain
7	PF04104	Eukaryotic and archaeal DNA primase, large subunit
7	PF04084	Origin recognition complex subunit 2
7	PF04053	Coatomer WD associated region
7	PF04045	Arp2/3 complex, 34 kD subunit p34-Arc
7	PF03997	VPS28 protein
7	PF03981	Ubiquinol-cytochrome C chaperone
7	PF03969	AFG1-like ATPase
7	PF03914	CBF/Mak21 family
7	PF03909	BSD domain
7	PF03731	Ku70/Ku80 N-terminal alpha/beta domain
7	PF03332	Eukaryotic phosphomannomutase
7	PF03121	Herpesviridae UL52/UL70 DNA primase
7	PF03034	Phosphatidyl serine synthase
7	PF03030	Inorganic H+ pyrophosphatase
7	PF02897	Prolyl oligopeptidase, N-terminal beta-propeller domain
7	PF02824	TGS domain
7	PF02816	Alpha-kinase family
7	PF02790	Cytochrome C oxidase subunit II, transmembrane domain
7	PF02714	Calcium-dependent channel, 7TM region, putative phosphate
7	PF02709	N-terminal domain of galactosyltransferase
7	PF02661	Fic/DOC family
7	PF02390	Putative methyltransferase
7	PF02260	FATC domain
7	PF02190	ATP-dependent protease La (LON) substrate-binding domain
7	PF02144	Repair protein Rad1/Rec1/Rad17
7	PF02099	Josephin
7	PF01794	Ferric reductase like transmembrane component
7	PF01778	Ribosomal L28e protein family
7	PF01775	Ribosomal proteins 50S-L18Ae/60S-L20/60S-L18A
7	PF01765	Ribosome recycling factor
7	PF01730	UreF
7	PF01592	NifU-like N terminal domain
7	PF01557	Fumarylacetoacetate (FAA) hydrolase family
7	PF01513	ATP-NAD kinase
7	PF01509	TruB family pseudouridylate synthase (N terminal domain)
7	PF01496	V-type ATPase 116kDa subunit family
7	PF01467	Cytidylyltransferase-like
7	PF01424	R3H domain
7	PF01195	Peptidyl-tRNA hydrolase
7	PF01170	Putative RNA methylase family UPF0020
7	PF01144	Coenzyme A transferase
7	PF01084	Ribosomal protein S18
7	PF01000	RNA polymerase Rpb3/RpoA insert domain
7	PF00956	Nucleosome assembly protein (NAP)
7	PF00941	FAD binding domain in molybdopterin dehydrogenase
7	PF00933	Glycosyl hydrolase family 3 N terminal domain
7	PF00731	AIR carboxylase
7	PF00701	Dihydrodipicolinate synthetase family
7	PF00699	Urease beta subunit
7	PF00698	Acyl transferase domain
7	PF00689	Cation transporting ATPase, C-terminus
7	PF00677	Lumazine binding domain
7	PF00611	Fes/CIP4, and EFC/F-BAR homology domain
7	PF00585	C-terminal regulatory domain of Threonine dehydratase
7	PF00576	HIUase/Transthyretin family
7	PF00575	S1 RNA binding domain
7	PF00547	Urease, gamma subunit
7	PF00494	Squalene/phytoene synthase
7	PF00483	Nucleotidyl transferase
7	PF00449	Urease alpha-subunit, N-terminal domain
7	PF00335	Tetraspanin family
7	PF00224	Pyruvate kinase, barrel domain
7	PF00204	DNA gyrase B
7	PF00130	Phorbol esters/diacylglycerol binding domain (C1 domain)
7	PF00116	Cytochrome C oxidase subunit II, periplasmic domain
7	PF00115	Cytochrome C and Quinol oxidase polypeptide I
6	PF18766	SWI2/SNF2 ATPase
6	PF18716	Vms1-associating treble clef domain
6	PF18262	Phe-tRNA synthetase beta subunit B1 domain
6	PF18151	Domain of unknown function (DUF5601)
6	PF17800	Nucleoplasmin-like domain
6	PF17759	Phenylalanyl tRNA synthetase beta chain CLM domain
6	PF17216	Rrp44-like cold shock domain
6	PF16897	C-terminal region of MMR_HSR1 domain
6	PF16050	Paf1 complex subunit CDC73 N-terminal
6	PF15630	CENP-S protein
6	PF14792	DNA polymerase beta palm
6	PF14745	WASH complex subunit 7, N-terminal
6	PF14744	WASH complex subunit 7
6	PF14703	Cytosolic domain of 10TM putative phosphate transporter
6	PF14570	RING/Ubox like zinc-binding domain
6	PF14520	Helix-hairpin-helix domain
6	PF14372	Domain of unknown function (DUF4413)
6	PF13913	zinc-finger of a C2HC-type
6	PF13886	Domain of unknown function (DUF4203)
6	PF13771	PHD-like zinc-binding domain
6	PF13532	2OG-Fe(II) oxygenase superfamily
6	PF13385	Concanavalin A-like lectin/glucanases superfamily
6	PF13367	PrsW family intramembrane metalloprotease
6	PF13302	Acetyltransferase (GNAT) domain
6	PF13299	Cleavage and polyadenylation factor 2 C-terminal
6	PF12850	Calcineurin-like phosphoesterase superfamily domain
6	PF12738	twin BRCT domain
6	PF12706	Beta-lactamase superfamily domain
6	PF12643	MazG-like family
6	PF12640	UPF0489 domain
6	PF12471	GTP cyclohydrolase N terminal
6	PF12327	FtsZ family, C-terminal domain
6	PF12066	SERRATE/Ars2, N-terminal domain
6	PF11987	Translation-initiation factor 2
6	PF11861	Domain of unknown function (DUF3381)
6	PF10712	NAD-specific glutamate dehydrogenase
6	PF10431	C-terminal, D2-small domain, of ClpB protein
6	PF10417	C-terminal domain of 1-Cys peroxiredoxin
6	PF10350	Putative death-receptor fusion protein (DUF2428)
6	PF10309	Nuclear cap-binding protein subunit 3
6	PF10259	Rogdi leucine zipper containing protein
6	PF10178	Proteasome assembly chaperone 3
6	PF10044	Retinal tissue protein
6	PF09286	Pro-kumamolisin, activation domain
6	PF09174	Maf1 regulator
6	PF08923	Mitogen-activated protein kinase kinase 1 interacting
6	PF08774	VRR-NUC domain
6	PF08771	FKBP12-rapamycin binding domain
6	PF08645	Polynucleotide kinase 3 phosphatase
6	PF08598	Sds3-like
6	PF08356	EF hand associated
6	PF08355	EF hand associated
6	PF08231	SYF2 splicing factor
6	PF08033	Sec23/Sec24 beta-sandwich domain
6	PF07986	Tubulin binding cofactor C
6	PF07934	8-oxoguanine DNA glycosylase, N-terminal domain
6	PF07819	PGAP1-like protein
6	PF07529	HSA
6	PF06916	Protein of unknown function (DUF1279)
6	PF06419	Conserved oligomeric complex COG6
6	PF06320	GCN5-like protein 1 (GCN5L1)
6	PF06046	Exocyst complex component Sec6
6	PF05859	Mis12 protein
6	PF05786	Condensin complex subunit 2
6	PF05746	DALR anticodon binding domain
6	PF05470	Eukaryotic translation initiation factor 3 subunit 8 N-terminus
6	PF05462	Slime mold cyclic AMP receptor
6	PF05195	Aminopeptidase P, N-terminal domain
6	PF05172	Nup53/35/40-type RNA recognition motif
6	PF04991	LicD family
6	PF04930	FUN14 family
6	PF04912	Dynamitin
6	PF04825	N terminus of Rad21 / Rec8 like protein
6	PF04815	Sec23/Sec24 helical domain
6	PF04810	Sec23/Sec24 zinc finger
6	PF04729	ASF1 like histone chaperone
6	PF04722	Ssu72-like protein
6	PF04560	RNA polymerase Rpb2, domain 7
6	PF04434	SWIM zinc finger
6	PF04307	LexA-binding, inner membrane-associated putative hydrolase
6	PF04280	Tim44-like domain
6	PF04181	Rtr1/RPAP2 family
6	PF04136	Sec34-like family
6	PF03953	Tubulin C-terminal domain
6	PF03948	Ribosomal protein L9, C-terminal domain
6	PF03942	DTW domain
6	PF03800	Nuf2 family
6	PF03637	Mob1/phocein family
6	PF03556	Cullin binding
6	PF03484	tRNA synthetase B5 domain
6	PF03454	MoeA C-terminal region (domain IV)
6	PF03179	Vacuolar (H+)-ATPase G subunit
6	PF03178	CPSF A subunit region
6	PF03097	BRO1-like domain
6	PF02913	FAD linked oxidases, C-terminal domain
6	PF02837	Glycosyl hydrolases family 2, sugar binding domain
6	PF02817	e3 binding domain
6	PF02809	Ubiquitin interaction motif
6	PF02800	Glyceraldehyde 3-phosphate dehydrogenase, C-terminal domain
6	PF02785	Biotin carboxylase C-terminal domain
6	PF02780	Transketolase, C-terminal domain
6	PF02755	RPEL repeat
6	PF02668	Taurine catabolism dioxygenase TauD, TfdA family
6	PF02630	SCO1/SenC
6	PF02602	Uroporphyrinogen-III synthase HemD
6	PF02544	3-oxo-5-alpha-steroid 4-dehydrogenase
6	PF02458	Transferase family
6	PF02317	NAD/NADP octopine/nopaline dehydrogenase, alpha-helical domain
6	PF01997	Translin family
6	PF01974	tRNA intron endonuclease, catalytic C-terminal domain
6	PF01841	Transglutaminase-like superfamily
6	PF01774	UreD urease accessory protein
6	PF01702	Queuine tRNA-ribosyltransferase
6	PF01679	Proteolipid membrane potential modulator
6	PF01624	MutS domain I
6	PF01594	AI-2E family transporter
6	PF01593	Flavin containing amine oxidoreductase
6	PF01575	MaoC like domain
6	PF01430	Hsp33 protein
6	PF01411	tRNA synthetases class II (A)
6	PF01321	Creatinase/Prolidase N-terminal domain
6	PF01171	PP-loop family
6	PF01168	Alanine racemase, N-terminal domain
6	PF01163	RIO1 family
6	PF01103	Omp85 superfamily domain
6	PF01070	FMN-dependent dehydrogenase
6	PF01026	TatD related DNase
6	PF00962	Adenosine/AMP deaminase
6	PF00890	FAD binding domain
6	PF00810	ER lumen protein retaining receptor
6	PF00753	Metallo-beta-lactamase superfamily
6	PF00643	B-box zinc finger
6	PF00636	Ribonuclease III domain
6	PF00616	GTPase-activator protein for Ras-like GTPase
6	PF00572	Ribosomal protein L13
6	PF00487	Fatty acid desaturase
6	PF00476	DNA polymerase family A
6	PF00428	60s Acidic ribosomal protein
6	PF00347	Ribosomal protein L6
6	PF00331	Glycosyl hydrolase family 10
6	PF00289	Biotin carboxylase, N-terminal domain
6	PF00248	Aldo/keto reductase family
6	PF00208	Glutamate/Leucine/Phenylalanine/Valine dehydrogenase
6	PF00044	Glyceraldehyde 3-phosphate dehydrogenase, NAD binding domain
5	PF19026	HYPK UBA domain
5	PF17832	Pre-PUA-like domain
5	PF16979	SAPK-interacting protein 1 (Sin1), Pleckstrin-homology
5	PF16953	Protein-only RNase P
5	PF16863	N-terminal barrel of NtMGAM and CtMGAM, maltase-glucoamylase
5	PF16837	Pre-mRNA-splicing factor SF3A3, of SF3a complex, Prp9
5	PF16579	Adenylate sensor of SNF1-like protein kinase
5	PF16531	Centriolar protein SAS N-terminal
5	PF16294	RNSP1-SAP18 binding (RSB) motif
5	PF16211	C-terminus of histone H2A
5	PF16073	Starter unit:ACP transacylase in aflatoxin biosynthesis
5	PF16004	116 kDa U5 small nuclear ribonucleoprotein component N-terminus
5	PF15985	KH domain
5	PF15519	linker between RRM2 and RRM3 domains in RBM39 protein
5	PF14622	Ribonuclease-III-like
5	PF14588	YjgF/chorismate_mutase-like, putative endoribonuclease
5	PF14560	Ubiquitin-like domain
5	PF13967	Late exocytosis, associated with Golgi transport
5	PF13964	Kelch motif
5	PF13883	Pyridoxamine 5'-phosphate oxidase
5	PF13847	Methyltransferase domain
5	PF13833	EF-hand domain pair
5	PF13733	N-terminal region of glycosyl transferase group 7
5	PF13185	GAF domain
5	PF13176	Tetratricopeptide repeat
5	PF13085	2Fe-2S iron-sulfur cluster binding domain
5	PF12999	Glucosidase II beta subunit-like
5	PF12906	RING-variant domain
5	PF12783	Guanine nucleotide exchange factor in Golgi transport N-terminal
5	PF12505	Protein of unknown function (DUF3712)
5	PF12108	Splicing factor SF3a60 binding domain
5	PF11931	Domain of unknown function (DUF3449)
5	PF11904	GPCR-chaperone
5	PF11698	V-ATPase subunit H
5	PF11571	Mediator complex subunit 27
5	PF10650	Putative zinc-finger domain
5	PF10442	FIST C domain
5	PF10433	Mono-functional DNA-alkylating methyl methanesulfonate N-term
5	PF10262	Rdx family
5	PF10238	E2F-associated phosphoprotein
5	PF10225	NEMP family
5	PF10189	Integrator complex subunit 3
5	PF10032	Phosphate transport (Pho88)
5	PF09786	Cytochrome B561, N terminal
5	PF09756	DDRGK domain
5	PF09423	PhoD-like phosphatase
5	PF09382	RQC domain
5	PF09349	OHCU decarboxylase
5	PF09070	PFU (PLAA family ubiquitin binding)
5	PF08757	CotH kinase protein
5	PF08695	Cytochrome oxidase complex assembly protein 1
5	PF08626	Transport protein Trs120 or TRAPPC9, TRAPP II complex subunit
5	PF08600	Rsm1-like
5	PF08514	STAG domain
5	PF08375	Proteasome regulatory subunit C-terminal
5	PF08032	RNA 2'-O ribose methyltransferase substrate binding
5	PF07967	C3HC zinc finger-like
5	PF07946	Protein of unknown function (DUF1682)
5	PF07942	N2227-like protein
5	PF07926	TPR/MLP1/MLP2-like protein
5	PF07823	Cyclic phosphodiesterase-like protein
5	PF07792	Docking domain of Afi1 for Arf3 in vesicle trafficking
5	PF07780	Spb1 C-terminal domain
5	PF07683	Cobalamin synthesis protein cobW C-terminal domain
5	PF07500	Transcription factor S-II (TFIIS), central domain
5	PF07496	CW-type Zinc Finger
5	PF06999	Sucrase/ferredoxin-like
5	PF06883	RNA polymerase I, Rpa2 specific domain
5	PF06325	Ribosomal protein L11 methyltransferase (PrmA)
5	PF06093	Spt4/RpoE2 zinc finger
5	PF05990	Alpha/beta hydrolase of unknown function (DUF900)
5	PF05889	O-phosphoseryl-tRNA(Sec) selenium transferase, SepSecS
5	PF05871	ESCRT-II complex subunit
5	PF05832	Eukaryotic protein of unknown function (DUF846)
5	PF05630	Necrosis inducing protein (NPP1)
5	PF05254	Uncharacterised protein family (UPF0203)
5	PF05216	UNC-50 family
5	PF05198	Translation initiation factor IF-3, N-terminal domain
5	PF05148	Hypothetical methyltransferase
5	PF05129	Transcription elongation factor Elf1 like
5	PF04992	RNA polymerase Rpb1, domain 6
5	PF04900	Fcf1
5	PF04874	Mak16 protein C-terminal region
5	PF04857	CAF1 family ribonuclease
5	PF04628	Sedlin, N-terminal conserved region
5	PF04468	PSP1 C-terminal conserved region
5	PF04258	Signal peptide peptidase
5	PF04158	Sof1-like domain
5	PF04153	NOT2 / NOT3 / NOT5 family
5	PF04152	Mre11 DNA-binding presumed domain
5	PF04139	Rad9
5	PF04121	Nuclear pore protein 84 / 107
5	PF04046	PSP
5	PF04037	Domain of unknown function (DUF382)
5	PF03959	Serine hydrolase (FSH1)
5	PF03949	Malic enzyme, NAD binding domain
5	PF03822	NAF domain
5	PF03647	Transmembrane proteins 14C
5	PF03600	Citrate transporter
5	PF03450	CO dehydrogenase flavoprotein C-terminal domain
5	PF03398	Regulator of Vps4 activity in the MVB pathway
5	PF03364	Polyketide cyclase / dehydrase and lipid transport
5	PF03256	Anaphase-promoting complex, subunit 10 (APC10)
5	PF02966	Mitosis protein DIM1
5	PF02953	Tim10/DDP family zinc finger
5	PF02891	MIZ/SP-RING zinc finger
5	PF02882	Tetrahydrofolate dehydrogenase/cyclohydrolase, NAD(P)-binding domain
5	PF02845	CUE domain
5	PF02811	PHP domain
5	PF02749	Quinolinate phosphoribosyl transferase, N-terminal domain
5	PF02729	Aspartate/ornithine carbamoyltransferase, carbamoyl-P binding domain
5	PF02666	Phosphatidylserine decarboxylase
5	PF02637	GatB domain
5	PF02475	Met-10+ like-protein
5	PF02374	Anion-transporting ATPase
5	PF02301	HORMA domain
5	PF02270	TFIIF, beta subunit HTH domain
5	PF02130	Uncharacterized protein family UPF0054
5	PF02002	TFIIE alpha subunit
5	PF01984	Double-stranded DNA-binding domain
5	PF01883	Iron-sulfur cluster assembly protein
5	PF01798	snoRNA binding domain, fibrillarin
5	PF01734	Patatin-like phospholipase
5	PF01729	Quinolinate phosphoribosyl transferase, C-terminal domain
5	PF01597	Glycine cleavage H-protein
5	PF01588	Putative tRNA binding domain
5	PF01554	MatE
5	PF01522	Polysaccharide deacetylase
5	PF01459	Eukaryotic porin
5	PF01434	Peptidase family M41
5	PF01238	Phosphomannose isomerase type I
5	PF01209	ubiE/COQ5 methyltransferase family
5	PF01131	DNA topoisomerase
5	PF01062	Bestrophin, RFP-TM, chloride channel
5	PF00996	GDP dissociation inhibitor
5	PF00925	GTP cyclohydrolase II
5	PF00903	Glyoxalase/Bleomycin resistance protein/Dioxygenase superfamily
5	PF00886	Ribosomal protein S16
5	PF00883	Cytosol aminopeptidase family, catalytic domain
5	PF00875	DNA photolyase
5	PF00857	Isochorismatase family
5	PF00833	Ribosomal S17
5	PF00830	Ribosomal L28 family
5	PF00780	CNH domain
5	PF00773	RNB domain
5	PF00762	Ferrochelatase
5	PF00743	Flavin-binding monooxygenase-like
5	PF00719	Inorganic pyrophosphatase
5	PF00687	Ribosomal protein L1p/L10e family
5	PF00634	BRCA2 repeat
5	PF00617	RasGEF domain
5	PF00613	Phosphoinositide 3-kinase family, accessory domain (PIK domain)
5	PF00578	AhpC/TSA family
5	PF00491	Arginase family
5	PF00478	IMP dehydrogenase / GMP reductase domain
5	PF00472	RF-1 domain
5	PF00467	KOW motif
5	PF00398	Ribosomal RNA adenine dimethylase
5	PF00390	Malic enzyme, N-terminal domain
5	PF00375	Sodium:dicarboxylate symporter family
5	PF00366	Ribosomal protein S17
5	PF00334	Nucleoside diphosphate kinase
5	PF00317	Ribonucleotide reductase, all-alpha domain
5	PF00237	Ribosomal protein L22p/L17e
5	PF00186	Dihydrofolate reductase
5	PF00185	Aspartate/ornithine carbamoyltransferase, Asp/Orn binding domain
5	PF00182	Chitinase class I
5	PF00111	2Fe-2S iron-sulfur cluster binding domain
5	PF00092	von Willebrand factor type A domain
4	PF18564	Glycoside hydrolase family 5 C-terminal domain
4	PF18439	Ubiquitin-Binding Zinc Finger
4	PF18402	Thioredoxin-like domain
4	PF18401	Thioredoxin-like domain
4	PF18400	Thioredoxin-like domain
4	PF18325	Fatty acid synthase subunit alpha Acyl carrier domain
4	PF18314	Fatty acid synthase type I helical domain
4	PF18271	Glycoside hydrolase 131 catalytic N-terminal domain
4	PF18147	Suv3 C-terminal domain 1
4	PF17951	Fatty acid synthase meander beta sheet domain
4	PF17871	AAA lid domain
4	PF17849	Dis3-like cold-shock domain 2 (CSD2)
4	PF17683	TFIIF, beta subunit N-terminus
4	PF17675	Apg6 coiled-coil region
4	PF17674	HHH domain
4	PF16910	Repeating coiled region of VPS13
4	PF16770	Regulator of Ty1 transposition protein 107 BRCT domain
4	PF16550	UCH-binding domain
4	PF16421	E2F transcription factor CC-MB domain
4	PF16399	Intron-binding protein aquarius N-terminus
4	PF16282	SANT/Myb-like domain of DAMP1
4	PF16275	Splicing factor 1 helix-hairpin domain
4	PF16213	Dimerisation and cyclophilin-binding domain of Mon2
4	PF16189	Creatinase/Prolidase N-terminal domain
4	PF16117	Domain of unknown function (DUF4833)
4	PF15982	N-terminal cysteine-rich region of Transmembrane protein 135
4	PF15924	ALG11 mannosyltransferase N-terminus
4	PF15365	Proline-rich nuclear receptor coactivator motif
4	PF14956	Domain of unknown function (DUF4505)
4	PF14811	Protein of unknown function TPD sequence-motif
4	PF14770	Transmembrane protein 18
4	PF14761	Hermansky-Pudlak syndrome 3
4	PF14749	Acyl-coenzyme A oxidase N-terminal
4	PF14727	PTHB1 N-terminus
4	PF14656	Rab3 GTPase-activating protein regulatory subunit C-terminus
4	PF14641	Helix-turn-helix DNA-binding domain of SPT6
4	PF14635	Helix-hairpin-helix motif
4	PF14633	SH2 domain
4	PF14630	Origin recognition complex (ORC) subunit 5 C-terminus
4	PF14523	Syntaxin-like protein
4	PF14377	Ubiquitin binding region
4	PF14186	Cytoskeletal adhesion
4	PF14031	Putative serine dehydratase domain
4	PF13976	GAG-pre-integrase domain
4	PF13917	Zinc knuckle
4	PF13907	Domain of unknown function (DUF4208)
4	PF13905	Thioredoxin-like
4	PF13899	Thioredoxin-like
4	PF13890	Rab3 GTPase-activating protein catalytic subunit
4	PF13656	RNA polymerase Rpb3/Rpb11 dimerisation domain
4	PF13632	Glycosyl transferase family group 2
4	PF13513	HEAT-like repeat
4	PF13324	Grap2 and cyclin-D-interacting
4	PF13023	HD domain
4	PF12923	Ribosomal RNA-processing protein 7 (RRP7) C-terminal domain
4	PF12848	ABC transporter
4	PF12830	Sister chromatid cohesion C-terminus
4	PF12816	Golgi CORVET complex core vacuolar protein 8
4	PF12765	HEAT repeat associated with sister chromatid cohesion
4	PF12755	Vacuolar 14 Fab1-binding region
4	PF12745	Anticodon binding domain of tRNAs
4	PF12698	ABC-2 family transporter protein
4	PF12572	Protein of unknown function (DUF3752)
4	PF12554	Mitotic-spindle organizing gamma-tubulin ring associated
4	PF12513	Mitochondrial degradasome RNA helicase subunit C terminal
4	PF12400	STIMATE family
4	PF12265	Histone-binding protein RBBP4 or subunit C of CAF1 complex
4	PF12166	Piezo non-specific cation channel, R-Ras-binding domain
4	PF11945	WAHD domain of WASH complex
4	PF11875	Domain of unknown function (DUF3395)
4	PF11865	Domain of unknown function (DUF3385)
4	PF11834	KHA, dimerisation domain of potassium ion channel
4	PF11793	FANCL C-terminal domain
4	PF11789	Zinc-finger of the MIZ type in Nse subunit
4	PF11715	Nucleoporin Nup120/160
4	PF11708	Pre-mRNA splicing Prp18-interacting factor
4	PF11510	Fanconi Anaemia group E protein FANCE
4	PF11107	Fanconi anemia group F protein (FANCF)
4	PF10382	Protein of unknown function (DUF2439)
4	PF10277	Frag1/DRAM/Sfk1 family
4	PF10236	Mitochondrial ribosomal death-associated protein 3
4	PF10217	Uncharacterized conserved protein (DUF2039)
4	PF10191	Golgi complex component 7 (COG7)
4	PF10187	FAM192A/Fyv6, N-terminal domain
4	PF10186	Vacuolar sorting 38 and autophagy-related subunit 14
4	PF10163	Transcription factor e(y)2
4	PF10159	Multiple myeloma tumor-associated
4	PF10046	Biogenesis of lysosome-related organelles complex-1 subunit 2
4	PF09818	Predicted ATPase of the ABC class
4	PF09754	PAC2 family
4	PF09445	RNA cap guanine-N2 methyltransferase
4	PF09369	Domain of unknown function (DUF1998)
4	PF09358	Ubiquitin fold domain
4	PF09325	Vps5 C terminal like
4	PF09298	Fumarylacetoacetase N-terminal
4	PF09229	Activator of Hsp90 ATPase, N-terminal
4	PF09169	BRCA2, helical
4	PF09103	BRCA2, oligonucleotide/oligosaccharide-binding, domain 1
4	PF08907	Domain of unknown function (DUF1853)
4	PF08806	Sep15/SelM redox domain
4	PF08696	DNA replication factor Dna2
4	PF08617	Kinase binding protein CGI-121
4	PF08603	Adenylate cyclase associated (CAP) C terminal
4	PF08524	rRNA processing
4	PF08443	RimK-like ATP-grasp domain
4	PF08354	Domain of unknown function (DUF1729)
4	PF08271	TFIIB zinc-binding
4	PF08243	SPT2 chromatin protein
4	PF08234	Chromosome segregation protein Spc25
4	PF08232	Striatin family
4	PF08209	Sgf11 (transcriptional regulation protein)
4	PF08202	Mis12-Mtw1 protein family
4	PF08154	NLE (NUC135) domain
4	PF07989	Centrosomin N-terminal motif 1
4	PF07802	GCK domain
4	PF07774	ER membrane protein complex subunit 1, C-terminal
4	PF07767	Nop53 (60S ribosomal biogenesis)
4	PF07745	Glycosyl hydrolase family 53
4	PF07244	Surface antigen variable number repeat
4	PF07039	SGF29 tudor-like domain
4	PF06957	Coatomer (COPI) alpha subunit C-terminus
4	PF06870	A49-like RNA polymerase I associated factor
4	PF06584	DIRP
4	PF06472	ABC transporter transmembrane region 2
4	PF06454	Protein of unknown function (DUF1084)
4	PF06452	Carbohydrate family 9 binding domain-like
4	PF06432	Phosphatidylinositol N-acetylglucosaminyltransferase
4	PF06421	GTP-binding protein LepA C-terminus
4	PF06398	Integral peroxisomal membrane peroxin
4	PF06246	Isy1-like splicing family
4	PF06220	U1 zinc finger
4	PF06159	Protein of unknown function (DUF974)
4	PF06127	Protein of unknown function (DUF962)
4	PF06068	TIP49 P-loop domain
4	PF06026	Ribose 5-phosphate isomerase A (phosphoriboisomerase A)
4	PF06025	Domain of Unknown Function (DUF913)
4	PF05997	Nucleolar protein,Nop52
4	PF05971	RNA methyltransferase
4	PF05964	F/Y-rich N-terminus
4	PF05879	Root hair defective 3 GTP-binding protein (RHD3)
4	PF05770	Inositol 1,3,4-trisphosphate 5/6-kinase ATP-grasp domain
4	PF05712	MRG
4	PF05686	Glycosyl transferase family 90
4	PF05608	Protein of unknown function (DUF778)
4	PF05602	Cleft lip and palate transmembrane protein 1 (CLPTM1)
4	PF05577	Serine carboxypeptidase S28
4	PF05529	Bap31/Bap29 transmembrane region
4	PF05499	DNA methyltransferase 1-associated protein 1 (DMAP1)
4	PF05253	U11-48K-like CHHC zinc finger
4	PF05206	Methyltransferase TRM13
4	PF05162	Ribosomal protein L41
4	PF05153	Myo-inositol oxygenase
4	PF05131	Pep3/Vps18/deep orange family
4	PF05096	Glutamine cyclotransferase
4	PF05024	N-acetylglucosaminyl transferase component (Gpi1)
4	PF04990	RNA polymerase Rpb1, domain 7
4	PF04934	MED6 mediator sub complex component
4	PF04925	SHQ1 protein
4	PF04800	ETC complex I subunit conserved region
4	PF04791	LMBR1-like membrane protein
4	PF04749	PLAC8 family
4	PF04695	Pex14 N-terminal domain
4	PF04677	Protein similar to CwfJ C-terminus 1
4	PF04676	Protein similar to CwfJ C-terminus 2
4	PF04506	Rft protein
4	PF04493	Endonuclease V
4	PF04227	Indigoidine synthase A like protein
4	PF04193	PQ loop repeat
4	PF04110	Ubiquitin-like autophagy protein Apg12
4	PF04109	Autophagy protein Apg9
4	PF04106	Autophagy protein Apg5
4	PF04101	Glycosyltransferase family 28 C-terminal domain
4	PF04098	Rad52/22 family double-strand break repair protein
4	PF04078	Cell differentiation family, Rcd1-like
4	PF04000	Sas10/Utp3/C1D family
4	PF03947	Ribosomal Proteins L2, C-terminal domain
4	PF03937	Flavinator of succinate dehydrogenase
4	PF03849	Transcription factor Tfb2
4	PF03732	Retrotransposon gag protein
4	PF03721	UDP-glucose/GDP-mannose dehydrogenase family, NAD binding domain
4	PF03587	EMG1/NEP1 methyltransferase
4	PF03553	Na+/H+ antiporter family
4	PF03517	Regulator of volume decrease after cellular swelling
4	PF03493	Calcium-activated BK potassium channel alpha subunit
4	PF03477	ATP cone domain
4	PF03457	Helicase associated domain
4	PF03441	FAD binding domain of DNA photolyase
4	PF03435	Saccharopine dehydrogenase NADP binding domain
4	PF03388	Legume-like lectin family
4	PF03358	NADPH-dependent FMN reductase
4	PF03177	Non-repetitive/WGA-negative nucleoporin C-terminal
4	PF03124	EXS family
4	PF03101	FAR1 DNA-binding domain
4	PF03033	Glycosyltransferase family 28 N-terminal domain
4	PF03015	Male sterility protein
4	PF02969	TATA box binding protein associated factor (TAF)
4	PF02879	Phosphoglucomutase/phosphomannomutase, alpha/beta/alpha domain II
4	PF02812	Glu/Leu/Phe/Val dehydrogenase, dimerisation domain
4	PF02789	Cytosol aminopeptidase family, N-terminal domain
4	PF02759	RUN domain
4	PF02752	Arrestin (or S-antigen), C-terminal domain
4	PF02348	Cytidylyltransferase
4	PF02330	Mitochondrial glycoprotein
4	PF02291	Transcription initiation factor IID, 31kD subunit
4	PF02205	WH2 motif
4	PF02150	RNA polymerases M/15 Kd subunit
4	PF01918	Alba
4	PF01902	Diphthamide synthase
4	PF01873	Domain found in IF2B/IF5
4	PF01851	Proteasome/cyclosome repeat
4	PF01849	NAC domain
4	PF01661	Macro domain
4	PF01648	4'-phosphopantetheinyl transferase superfamily
4	PF01571	Aminomethyltransferase folate-binding domain
4	PF01564	Spermine/spermidine synthase domain
4	PF01521	Iron-sulphur cluster biosynthesis
4	PF01480	PWI domain
4	PF01287	Eukaryotic elongation factor 5A hypusine, DNA-binding OB fold
4	PF01281	Ribosomal protein L9, N-terminal domain
4	PF01267	F-actin capping protein alpha subunit
4	PF01265	Cytochrome c/c1 heme lyase
4	PF01242	6-pyruvoyl tetrahydropterin synthase
4	PF01175	Urocanase Rossmann-like domain
4	PF01156	Inosine-uridine preferring nucleoside hydrolase
4	PF01125	G10 protein
4	PF01095	Pectinesterase
4	PF01092	Ribosomal protein S6e
4	PF01063	Amino-transferase class IV
4	PF01053	Cys/Met metabolism PLP-dependent enzyme
4	PF01014	Uricase
4	PF01012	Electron transfer flavoprotein domain
4	PF00932	Lamin Tail Domain
4	PF00786	P21-Rho-binding domain
4	PF00756	Putative esterase
4	PF00742	Homoserine dehydrogenase
4	PF00659	POLO box duplicated region
4	PF00635	MSP (Major sperm protein) domain
4	PF00625	Guanylate kinase
4	PF00610	Domain found in Dishevelled, Egl-10, and Pleckstrin (DEP)
4	PF00609	Diacylglycerol kinase accessory domain
4	PF00410	Ribosomal protein S8
4	PF00330	Aconitase family (aconitate hydratase)
4	PF00298	Ribosomal protein L11, RNA binding domain
4	PF00282	Pyridoxal-dependent decarboxylase conserved domain
4	PF00232	Glycosyl hydrolase family 1
4	PF00230	Major intrinsic protein
4	PF00141	Peroxidase
4	PF00043	Glutathione S-transferase, C-terminal domain
4	PF00038	Intermediate filament protein
3	PF19036	First Longin domain of FUZ, MON1 and HPS1
3	PF18829	Importin repeat 6
3	PF18826	Bacteroidetes VLRF1 release factor
3	PF18808	Importin repeat
3	PF18503	26S proteasome subunit RPN6 C-terminal helix domain
3	PF18307	Transcription factor Tfb2 (p52) C-terminal domain
3	PF18263	MCM6 C-terminal winged-helix domain
3	PF18086	Diphosphoinositol pentakisphosphate kinase 2 N-terminal domain
3	PF17996	Carbohydrate esterase 2 N-terminal
3	PF17956	Nicotinate phosphoribosyltransferase C-terminal domain
3	PF17917	RNase H-like domain found in reverse transcriptase
3	PF17866	AAA lid domain
3	PF17856	TIP49 AAA-lid domain
3	PF17781	RPN1/RPN2 N-terminal domain
3	PF17767	Nicotinate phosphoribosyltransferase (NAPRTase) N-terminal domain
3	PF17746	SfsA N-terminal OB domain
3	PF17391	Urocanase N-terminal domain
3	PF17215	S1 domain
3	PF17171	Glutathione S-transferase, C-terminal domain
3	PF17102	Stealth protein CR3, conserved region 3
3	PF16969	RNA-binding signal recognition particle 68
3	PF16900	Replication protein A OB domain
3	PF16835	Pre-mRNA-splicing factor SF3a complex subunit 2 (Prp11)
3	PF16683	Transglutaminase elicitor
3	PF16575	mRNA cleavage and polyadenylation factor CLP1 P-loop
3	PF16561	Glycogen recognition site of AMP-activated protein kinase
3	PF16418	CCR4-NOT transcription complex subunit 1 HEAT repeat
3	PF16417	CCR4-NOT transcription complex subunit 1 TTP binding domain
3	PF16415	CCR4-NOT transcription complex subunit 1 CAF1-binding domain
3	PF16381	Coatomer subunit gamma-1 C-terminal appendage platform
3	PF16134	THO complex subunit 2 N-terminus
3	PF16100	RecQ-mediated genome instability protein 2
3	PF15963	Myb DNA-binding like
3	PF15785	Serine/threonine-protein kinase smg-1
3	PF15780	Abnormal spindle-like microcephaly-assoc'd, ASPM-SPD-2-Hydin
3	PF15459	60S ribosome biogenesis protein Rrp14
3	PF15375	Domain of unknown function (DUF4602)
3	PF15253	SCL-interrupting locus protein N-terminus
3	PF15159	Phosphatidylinositol N-acetylglucosaminyltransferase subunit Y
3	PF15072	Domain of unknown function (DUF4539)
3	PF14968	Coiled coil protein 84
3	PF14881	Tubulin domain
3	PF14780	Domain of unknown function (DUF4477)
3	PF14687	Domain of unknown function (DUF4460)
3	PF14666	Rapamycin-insensitive companion of mTOR, middle domain
3	PF14664	Rapamycin-insensitive companion of mTOR, N-term
3	PF14663	Rapamycin-insensitive companion of mTOR RasGEF_N domain
3	PF14369	zinc-ribbon
3	PF14360	PAP2 superfamily C-terminal
3	PF14295	PAN domain
3	PF14237	GYF domain 2
3	PF14050	N-terminal conserved domain of Nudc.
3	PF13898	Domain of unknown function (DUF4205)
3	PF13862	p21-C-terminal region-binding protein
3	PF13720	Udp N-acetylglucosamine O-acyltransferase; Domain 2
3	PF13616	PPIC-type PPIASE domain
3	PF13577	SnoaL-like domain
3	PF13534	4Fe-4S dicluster domain
3	PF13522	Glutamine amidotransferase domain
3	PF13481	AAA domain
3	PF13374	Tetratricopeptide repeat
3	PF13180	PDZ domain
3	PF13174	Tetratricopeptide repeat
3	PF12998	Inhibitor of growth proteins N-terminal histone-binding
3	PF12831	FAD dependent oxidoreductase
3	PF12812	PDZ-like domain
3	PF12804	MobA-like NTP transferase domain
3	PF12770	CHAT domain
3	PF12719	Nuclear condensing complex subunits, C-term domain
3	PF12678	RING-H2 zinc finger domain
3	PF12632	Mysoin-binding motif of peroxisomes
3	PF12542	Pre-mRNA splicing factor
3	PF12463	Protein of unknown function (DUF3689)
3	PF12432	Protein of unknown function (DUF3677)
3	PF12248	Farnesoic acid 0-methyl transferase
3	PF11882	Domain of unknown function (DUF3402)
3	PF11838	ERAP1-like C-terminal domain
3	PF11817	Foie gras liver health family 1
3	PF11815	Domain of unknown function (DUF3336)
3	PF11732	Transcription- and export-related complex subunit
3	PF11648	C-terminal domain of RIG-I
3	PF11380	Stealth protein CR2, conserved region 2
3	PF11262	Transcription factor/nuclear export subunit protein 2
3	PF10988	Putative auto-transporter adhesin, head GIN domain
3	PF10597	U5-snRNA binding site 2 of PrP8
3	PF10596	U6-snRNA interacting domain of PrP8
3	PF10568	Outer mitochondrial membrane transport complex protein
3	PF10516	SHNi-TPR
3	PF10494	Serine-threonine protein kinase 19
3	PF10408	Ubiquitin elongating factor core
3	PF10406	Transcription factor TFIID complex subunit 8 C-term
3	PF10397	Adenylosuccinate lyase C-terminus
3	PF10369	Small subunit of acetolactate synthase
3	PF10342	Ser-Thr-rich glycosyl-phosphatidyl-inositol-anchored membrane family
3	PF10282	Lactonase, 7-bladed beta-propeller
3	PF09861	Lactate racemase N-terminal domain
3	PF09811	Essential protein Yae1, N terminal
3	PF09742	Dyggve-Melchior-Clausen syndrome protein
3	PF09446	VMA21-like domain
3	PF09439	Signal recognition particle receptor beta subunit
3	PF09429	WW domain binding protein 11
3	PF09341	Transcription factor Pcc1
3	PF09324	Domain of unknown function (DUF1981)
3	PF09202	Rio2, N-terminal
3	PF09173	Initiation factor eIF2 gamma, C terminal
3	PF09111	SLIDE
3	PF08880	QLQ
3	PF08790	LYAR-type C2HC zinc finger
3	PF08783	DWNN domain
3	PF08752	Coatomer gamma subunit appendage platform subdomain
3	PF08737	Rgp1
3	PF08698	Fcf2 pre-rRNA processing
3	PF08646	Replication factor-A C terminal domain
3	PF08623	TATA-binding protein interacting (TIP20)
3	PF08606	Prp19/Pso4-like
3	PF08597	Translation initiation factor eIF3 subunit
3	PF08576	Eukaryotic protein of unknown function (DUF1764)
3	PF08568	Uncharacterised protein family, YAP/Alf4/glomulin
3	PF08506	Cse1
3	PF08450	SMP-30/Gluconolactonase/LRE-like region
3	PF08449	UAA transporter family
3	PF08418	DNA polymerase alpha subunit B N-terminal
3	PF08170	POPLD (NUC188) domain
3	PF08156	NOP5NT (NUC127) domain
3	PF08145	BOP1NT (NUC169) domain
3	PF08064	UME (NUC010) domain
3	PF07985	SRR1
3	PF07975	TFIIH C1-like domain
3	PF07974	EGF-like domain
3	PF07857	Transmembrane family, TMEM144 of transporters
3	PF07855	Autophagy-related protein 101
3	PF07847	PCO_ADO
3	PF07787	Transmembrane protein 43
3	PF07766	LETM1-like protein
3	PF07743	HSCB C-terminal oligomerisation domain
3	PF07716	Basic region leucine zipper
3	PF07575	Nup85 Nucleoporin
3	PF07574	Nse1 non-SMC component of SMC5-6 complex
3	PF07572	Bucentaur or craniofacial development
3	PF07571	TAF6 C-terminal HEAT repeat domain
3	PF07539	Down-regulated in metastasis
3	PF07524	Bromodomain associated
3	PF07470	Glycosyl Hydrolase Family 88
3	PF07189	Splicing factor 3B subunit 10 (SF3b10)
3	PF06978	Ribonucleases P/MRP protein subunit POP1
3	PF06943	LSD1 zinc finger
3	PF06777	Helical and beta-bridge domain
3	PF06747	CHCH domain
3	PF06703	Microsomal signal peptidase 25 kDa subunit (SPC25)
3	PF06701	Mib_herc2
3	PF06677	Sjogren's syndrome/scleroderma autoantigen 1 (Autoantigen p27)
3	PF06522	NADH-ubiquinone reductase complex 1 MLRQ subunit
3	PF06487	Sin3 associated polypeptide p18 (SAP18)
3	PF06391	CDK-activating kinase assembly factor MAT1
3	PF06244	Coiled-coil domain-containing protein 124 /Oxs1
3	PF06094	Gamma-glutamyl cyclotransferase, AIG2-like
3	PF06071	Protein of unknown function (DUF933)
3	PF06058	Dcp1-like decapping family
3	PF06017	Unconventional myosin tail, actin- and lipid-binding
3	PF05965	F/Y rich C-terminus
3	PF05958	tRNA (Uracil-5-)-methyltransferase
3	PF05517	p25-alpha
3	PF05477	Surfeit locus protein 2 (SURF2)
3	PF05378	Hydantoinase/oxoprolinase N-terminal region
3	PF05328	CybS, succinate dehydrogenase cytochrome B small subunit
3	PF05255	Uncharacterised protein family (UPF0220)
3	PF05091	Eukaryotic translation initiation factor 3 subunit 7 (eIF-3)
3	PF05028	Poly (ADP-ribose) glycohydrolase (PARG)
3	PF05002	SGS domain
3	PF04981	NMD3 family
3	PF04970	Lecithin retinol acyltransferase
3	PF04968	CHORD
3	PF04959	Arsenite-resistance protein 2
3	PF04935	Surfeit locus protein 6
3	PF04906	Tweety
3	PF04824	Conserved region of Rad21 / Rec8 like protein
3	PF04784	Protein of unknown function, DUF547
3	PF04719	hTAFII28-like protein conserved region
3	PF04715	Anthranilate synthase component I, N terminal region
3	PF04696	pinin/SDK/memA/ protein conserved region
3	PF04627	Mitochondrial ATP synthase epsilon chain
3	PF04577	Protein of unknown function (DUF563)
3	PF04567	RNA polymerase Rpb2, domain 5
3	PF04566	RNA polymerase Rpb2, domain 4
3	PF04433	SWIRM domain
3	PF04417	Protein of unknown function (DUF501)
3	PF04410	Gar1/Naf1 RNA binding region
3	PF04387	Protein tyrosine phosphatase-like protein, PTPLA
3	PF04194	Programmed cell death protein 2, C-terminal putative domain
3	PF04182	B-block binding subunit of TFIIIC
3	PF04177	TAP42-like family
3	PF04133	Vacuolar protein sorting 55
3	PF04100	Vps53-like, N-terminal
3	PF04068	Possible Fer4-like domain in RNase L inhibitor, RLI
3	PF04057	Replication factor-A protein 1, N-terminal domain
3	PF04056	Ssl1-like
3	PF04054	CCR4-Not complex component, Not1
3	PF04049	Anaphase promoting complex subunit 8 / Cdc23
3	PF04031	Las1-like
3	PF04006	Mpp10 protein
3	PF04003	Dip2/Utp12 Family
3	PF03998	Utp11 protein
3	PF03992	Antibiotic biosynthesis monooxygenase
3	PF03987	Autophagocytosis associated protein, active-site domain
3	PF03950	tRNA synthetases class I (E and Q), anti-codon binding domain
3	PF03946	Ribosomal protein L11, N-terminal domain
3	PF03931	Skp1 family, tetramerisation domain
3	PF03900	Porphobilinogen deaminase, C-terminal domain
3	PF03850	Transcription factor Tfb4
3	PF03781	Sulfatase-modifying factor enzyme 1
3	PF03749	Sugar fermentation stimulation protein RE domain
3	PF03720	UDP-glucose/GDP-mannose dehydrogenase family, UDP binding domain
3	PF03650	Mitochondrial pyruvate carriers
3	PF03645	Tctex-1 family
3	PF03619	Organic solute transporter Ostalpha
3	PF03572	Peptidase family S41
3	PF03476	MOSC N-terminal beta barrel domain
3	PF03473	MOSC domain
3	PF03462	PCRF domain
3	PF03453	MoeA N-terminal region (domain I and II)
3	PF03452	Anp1
3	PF03381	LEM3 (ligand-effect modulator 3) family / CDC50 family
3	PF03367	ZPR1 zinc-finger domain
3	PF03311	Cornichon protein
3	PF03297	S25 ribosomal protein
3	PF03199	Eukaryotic glutathione synthase
3	PF03099	Biotin/lipoate A/B protein ligase family
3	PF03054	tRNA methyl transferase
3	PF03024	Folate receptor family
3	PF03009	Glycerophosphoryl diester phosphodiesterase family
3	PF02866	lactate/malate dehydrogenase, alpha/beta C-terminal domain
3	PF02861	Clp amino terminal domain, pathogenicity island component
3	PF02833	DHHA2 domain
3	PF02799	Myristoyl-CoA:protein N-myristoyltransferase, C-terminal domain
3	PF02774	Semialdehyde dehydrogenase, dimerisation domain
3	PF02769	AIR synthase related protein, C-terminal domain
3	PF02738	Molybdopterin-binding domain of aldehyde dehydrogenase
3	PF02732	ERCC4 domain
3	PF02617	ATP-dependent Clp protease adaptor protein ClpS
3	PF02540	NAD synthase
3	PF02538	Hydantoinase B/oxoprolinase
3	PF02445	Quinolinate synthetase A protein
3	PF02436	Conserved carboxylase domain
3	PF02434	Fringe-like
3	PF02403	Seryl-tRNA synthetase N-terminal domain
3	PF02391	MoaE protein
3	PF02297	Cytochrome oxidase c subunit VIb
3	PF02213	GYF domain
3	PF02142	MGS-like domain
3	PF02136	Nuclear transport factor 2 (NTF2) domain
3	PF02020	eIF4-gamma/eIF5/eIF2-epsilon
3	PF01981	Peptidyl-tRNA hydrolase PTH2
3	PF01968	Hydantoinase/oxoprolinase
3	PF01885	RNA 2'-phosphotransferase, Tpt1 / KptA family
3	PF01876	RNase P subunit p30
3	PF01871	AMMECR1
3	PF01799	[2Fe-2S] binding domain
3	PF01757	Acyltransferase family
3	PF01756	Acyl-CoA oxidase
3	PF01743	Poly A polymerase head domain
3	PF01722	BolA-like protein
3	PF01715	IPP transferase
3	PF01663	Type I phosphodiesterase / nucleotide pyrophosphatase
3	PF01599	Ribosomal protein S27a
3	PF01541	GIY-YIG catalytic domain
3	PF01507	Phosphoadenosine phosphosulfate reductase family
3	PF01472	PUA domain
3	PF01428	AN1-like Zinc finger
3	PF01379	Porphobilinogen deaminase, dipyromethane cofactor binding domain
3	PF01368	DHH family
3	PF01341	Glycosyl hydrolases family 6
3	PF01315	Aldehyde oxidase and xanthine dehydrogenase, a/b hammerhead domain
3	PF01282	Ribosomal protein S24e
3	PF01253	Translation initiation factor SUI1
3	PF01247	Ribosomal protein L35Ae
[truncated: 1,188 more rows]

## Sheet: Table S6
Supplementary Table S6. Ranked count of Pfam domains encoded by distinct assembled transcripts that do not overlap annotated genes.
Count	Pfam ID	Pfam description
147	PF07727	Reverse transcriptase (RNA-dependent DNA polymerase)
75	PF01274	Malate synthase
70	PF00069	Protein kinase domain
64	PF10551	MULE transposase domain
54	PF17681	Gamma tubulin complex component N-terminal
51	PF00415	Regulator of chromosome condensation (RCC1) repeat
50	PF01268	Formate--tetrahydrofolate ligase
45	PF04130	Gamma tubulin complex component C-terminal
41	PF00153	Mitochondrial carrier protein
39	PF12157	Protein of unknown function (DUF3591)
38	PF00171	Aldehyde dehydrogenase family
29	PF00098	Zinc knuckle
28	PF00651	BTB/POZ domain
27	PF12796	Ankyrin repeats (3 copies)
25	PF05699	hAT family C-terminal dimerisation region
24	PF04937	Protein of unknown function (DUF 659)
24	PF01363	FYVE zinc finger
24	PF00179	Ubiquitin-conjugating enzyme
23	PF00400	WD domain, G-beta repeat
22	PF06839	GRF zinc finger
22	PF03184	DDE superfamily endonuclease
22	PF00300	Histidine phosphatase superfamily (branch 1)
20	PF03372	Endonuclease/Exonuclease/phosphatase family
20	PF00169	PH domain
19	PF14223	gag-polypeptide of LTR copia-type
19	PF00023	Ankyrin repeat
18	PF09412	Endoribonuclease XendoU
18	PF02628	Cytochrome oxidase assembly protein
17	PF07522	DNA repair metallo-beta-lactamase
17	PF00566	Rab-GTPase-TBC domain
16	PF13499	EF-hand domain pair
16	PF02735	Ku70/Ku80 beta-barrel domain
16	PF01875	Memo-like protein
16	PF01554	MatE
16	PF00433	Protein kinase C terminal domain
16	PF00004	ATPase family associated with various cellular activities (AAA)
15	PF13359	DDE superfamily endonuclease
15	PF06454	Protein of unknown function (DUF1084)
15	PF03730	Ku70/Ku80 C-terminal arm
15	PF02364	1,3-beta-glucan synthase component
14	PF03731	Ku70/Ku80 N-terminal alpha/beta domain
14	PF03162	Tyrosine phosphatase family
14	PF00481	Protein phosphatase 2C
14	PF00155	Aminotransferase class I and II
13	PF09742	Dyggve-Melchior-Clausen syndrome protein
13	PF04406	Type IIB DNA topoisomerase
12	PF07264	Etoposide-induced protein 2.4 (EI24)
12	PF05470	Eukaryotic translation initiation factor 3 subunit 8 N-terminus
12	PF01603	Protein phosphatase 2A regulatory B subunit (B56 family)
12	PF01171	PP-loop family
12	PF01148	Cytidylyltransferase family
12	PF01119	DNA mismatch repair protein, C-terminal domain
12	PF00266	Aminotransferase class-V
12	PF00168	C2 domain
12	PF00133	tRNA synthetases class I (I, L, M and V)
11	PF13589	Histidine kinase-, DNA gyrase B-, and HSP90-like ATPase
11	PF02338	OTU-like cysteine protease
11	PF00756	Putative esterase
11	PF00617	RasGEF domain
11	PF00378	Enoyl-CoA hydratase/isomerase
11	PF00271	Helicase conserved C-terminal domain
11	PF00254	FKBP-type peptidyl-prolyl cis-trans isomerase
10	PF10312	Conserved mid region of cactin
10	PF09816	RNA polymerase II transcription elongation factor
10	PF03221	Tc5 transposase DNA-binding domain
10	PF02770	Acyl-CoA dehydrogenase, middle domain
10	PF02737	3-hydroxyacyl-CoA dehydrogenase, NAD binding domain
10	PF01480	PWI domain
10	PF01169	Uncharacterized protein family UPF0016
10	PF00441	Acyl-CoA dehydrogenase, C-terminal domain
10	PF00176	SNF2 family N-terminal domain
9	PF13867	Sin3 binding region of histone deacetylase complex subunit SAP30
9	PF13456	Reverse transcriptase-like
9	PF09409	PUB domain
9	PF08781	Transcription factor DP
9	PF05007	Mannosyltransferase (PIG-M)
9	PF00935	Ribosomal protein L44
9	PF00328	Histidine phosphatase superfamily (branch 2)
9	PF00083	Sugar (and other) transporter
9	PF00078	Reverse transcriptase (RNA-dependent DNA polymerase)
8	PF17820	PDZ domain
8	PF13637	Ankyrin repeats (many copies)
8	PF09177	Syntaxin 6, N-terminal
8	PF08547	Complex I intermediate-associated protein 30 (CIA30)
8	PF08264	Anticodon-binding domain of tRNA ligase
8	PF06155	Gamma-butyrobetaine hydroxylase-like, N-terminal
8	PF05970	PIF1-like helicase
8	PF05786	Condensin complex subunit 2
8	PF01979	Amidohydrolase family
8	PF01249	Ribosomal protein S21e
8	PF01198	Ribosomal protein L31e
8	PF01026	TatD related DNase
8	PF00999	Sodium/hydrogen exchanger family
8	PF00583	Acetyltransferase (GNAT) family
8	PF00071	Ras family
7	PF13532	2OG-Fe(II) oxygenase superfamily
7	PF10502	Signal peptidase, peptidase S26
7	PF08292	RNA polymerase III subunit Rpc25
7	PF07970	Endoplasmic reticulum vesicle transporter
7	PF05743	UEV domain
7	PF05739	SNARE domain
7	PF04140	Isoprenylcysteine carboxyl methyltransferase (ICMT) family
7	PF01569	PAP2 superfamily
7	PF01412	Putative GTPase activating protein for Arf
7	PF00480	ROK family
7	PF00335	Tetraspanin family
7	PF00270	DEAD/DEAH box helicase
7	PF00240	Ubiquitin family
7	PF00134	Cyclin, N-terminal domain
7	PF00076	RNA recognition motif. (a.k.a. RRM, RBD, or RNP domain)
6	PF18121	TFA2 Winged helix domain 2
6	PF16413	DNA mismatch repair protein Mlh1 C-terminus
6	PF14604	Variant SH3 domain
6	PF08615	Ribonuclease H2 non-catalytic subunit (Ylr154p-like)
6	PF03876	SHS2 domain found in N terminus of Rpb7p/Rpc25p/MJ0397
6	PF03556	Cullin binding
6	PF02911	Formyl transferase, C-terminal domain
6	PF02219	Methylenetetrahydrofolate reductase
6	PF01105	emp24/gp25L/p24 family/GOLD
6	PF00989	PAS fold
6	PF00899	ThiF family
6	PF00787	PX domain
6	PF00551	Formyl transferase
6	PF00501	AMP-binding enzyme
6	PF00459	Inositol monophosphatase family
6	PF00412	LIM domain
5	PF14724	Mitochondrial-associated sphingomyelin phosphodiesterase
5	PF10197	N-terminal domain of CBF1 interacting co-repressor CIR
5	PF09298	Fumarylacetoacetase N-terminal
5	PF04893	Yip1 domain
5	PF03931	Skp1 family, tetramerisation domain
5	PF03031	NLI interacting factor-like phosphatase
5	PF02958	Ecdysteroid kinase
5	PF01544	CorA-like Mg2+ transporter protein
5	PF01507	Phosphoadenosine phosphosulfate reductase family
5	PF01490	Transmembrane amino acid transporter protein
5	PF01061	ABC-2 type transporter
5	PF00909	Ammonium Transporter Family
5	PF00881	Nitroreductase family
5	PF00793	DAHP synthetase I family
5	PF00585	C-terminal regulatory domain of Threonine dehydratase
4	PF13976	GAG-pre-integrase domain
4	PF13923	Zinc finger, C3HC4 type (RING finger)
4	PF13920	Zinc finger, C3HC4 type (RING finger)
4	PF13445	RING-type zinc-finger
4	PF11051	Mannosyltransferase putative
4	PF10032	Phosphate transport (Pho88)
4	PF09454	Vps23 core domain
4	PF08246	Cathepsin propeptide inhibitor domain (I29)
4	PF07847	PCO_ADO
4	PF07724	AAA domain (Cdc48 subfamily)
4	PF05645	RNA polymerase III subunit RPC82
4	PF04884	Vitamin B6 photo-protection and homoeostasis
4	PF04547	Calcium-activated chloride channel
4	PF04188	Mannosyltransferase (PIG-V)
4	PF03188	Eukaryotic cytochrome b561
4	PF03083	Sugar efflux transporter for intercellular exchange
4	PF02714	Calcium-dependent channel, 7TM region, putative phosphate
4	PF02230	Phospholipase/Carboxylesterase
4	PF02186	TFIIE beta subunit core domain
4	PF01557	Fumarylacetoacetate (FAA) hydrolase family
4	PF01532	Glycosyl hydrolase family 47
4	PF01504	Phosphatidylinositol-4-phosphate 5-Kinase
4	PF01432	Peptidase family M3
4	PF01293	Phosphoenolpyruvate carboxykinase
4	PF00628	PHD-finger
4	PF00352	Transcription factor TFIID (or TATA-binding protein, TBP)
4	PF00326	Prolyl oligopeptidase family
4	PF00249	Myb-like DNA-binding domain
4	PF00225	Kinesin motor domain
4	PF00149	Calcineurin-like phosphoesterase
4	PF00106	short chain dehydrogenase
4	PF00085	Thioredoxin
4	PF00025	ADP-ribosylation factor family
4	PF00012	Hsp70 protein
4	PF00005	ABC transporter
3	PF18107	Fission yeast centromere protein N-terminal domain
3	PF16589	BRCT domain, a BRCA1 C-terminus domain
3	PF15785	Serine/threonine-protein kinase smg-1
3	PF13639	Ring finger domain
3	PF13489	Methyltransferase domain
3	PF12861	Anaphase-promoting complex subunit 11 RING-H2 finger
3	PF10394	Histone acetyl transferase HAT1 N-terminus
3	PF10277	Frag1/DRAM/Sfk1 family
3	PF10236	Mitochondrial ribosomal death-associated protein 3
3	PF09190	DALR domain
3	PF08627	CRT-like, chloroquine-resistance transporter-like
3	PF08448	PAS fold
3	PF07719	Tetratricopeptide repeat
3	PF07059	Protein of unknown function (DUF1336)
3	PF06991	Microfibril-associated/Pre-mRNA processing
3	PF06391	CDK-activating kinase assembly factor MAT1
3	PF05856	ARP2/3 complex 20 kDa subunit (ARPC4)
3	PF05225	helix-turn-helix, Psq domain
3	PF05180	DNL zinc finger
3	PF04998	RNA polymerase Rpb1, domain 5
3	PF04827	Plant transposon protein
3	PF04695	Pex14 N-terminal domain
3	PF04434	SWIM zinc finger
3	PF04178	Got1/Sft2-like family
3	PF04145	Ctr copper transporter family
3	PF04142	Nucleotide-sugar transporter
3	PF04113	Gpi16 subunit, GPI transamidase component
3	PF02892	BED zinc finger
3	PF02811	PHP domain
3	PF02668	Taurine catabolism dioxygenase TauD, TfdA family
3	PF02319	E2F/DP family winged-helix DNA-binding domain
3	PF02114	Phosducin
3	PF01466	Skp1 family, dimerisation domain
3	PF00569	Zinc finger, ZZ type
3	PF00561	alpha/beta hydrolase fold
3	PF00483	Nucleotidyl transferase
3	PF00432	Prenyltransferase and squalene oxidase repeat
3	PF00385	Chromo (CHRromatin Organisation MOdifier) domain
3	PF00361	Proton-conducting membrane transporter
3	PF00330	Aconitase family (aconitate hydratase)
3	PF00306	ATP synthase alpha/beta chain, C terminal domain
3	PF00282	Pyridoxal-dependent decarboxylase conserved domain
3	PF00264	Common central domain of tyrosinase
3	PF00191	Annexin
3	PF00188	Cysteine-rich secretory protein family
3	PF00122	E1-E2 ATPase
3	PF00091	Tubulin/FtsZ family, GTPase domain
3	PF00089	Trypsin
3	PF00067	Cytochrome P450
3	PF00024	PAN domain
2	PF19055	ABC-2 type transporter
2	PF18787	CRM1 / Exportin repeat 3
2	PF18784	CRM1 / Exportin repeat 2
2	PF18777	Chromosome region maintenance or exportin repeat
2	PF18264	CXC domain
2	PF17921	Integrase zinc binding domain
2	PF17778	Beta-lactamase associated winged helix domain
2	PF17216	Rrp44-like cold shock domain
2	PF16810	RXLR phytopathogen effector protein, Avirulence activity
2	PF16213	Dimerisation and cyclophilin-binding domain of Mon2
2	PF16212	Phospholipid-translocating P-type ATPase C-terminal
2	PF16113	Enoyl-CoA hydratase/isomerase
2	PF15924	ALG11 mannosyltransferase N-terminus
2	PF15011	Casein Kinase 2 substrate
2	PF13862	p21-C-terminal region-binding protein
2	PF13837	Myb/SANT-like DNA-binding domain
2	PF13516	Leucine Rich repeat
2	PF13405	EF-hand domain
2	PF13181	Tetratricopeptide repeat
2	PF12894	Anaphase-promoting complex subunit 4 WD40 domain
2	PF12862	Anaphase-promoting complex subunit 5
2	PF12783	Guanine nucleotide exchange factor in Golgi transport N-terminal
2	PF10510	Phosphatidylinositol-glycan biosynthesis class S protein
2	PF09749	Uncharacterised conserved protein
2	PF09439	Signal recognition particle receptor beta subunit
2	PF09324	Domain of unknown function (DUF1981)
2	PF09229	Activator of Hsp90 ATPase, N-terminal
2	PF08767	CRM1 C terminal
2	PF08608	Wyosine base formation
2	PF08389	Exportin 1-like protein
2	PF08235	LNS2 (Lipin/Ned1/Smp2)
2	PF08221	RNA polymerase III subunit RPC82 helix-turn-helix domain
2	PF07993	Male sterility protein
2	PF07992	Pyridine nucleotide-disulphide oxidoreductase
2	PF07728	AAA domain (dynein-related subfamily)
2	PF07707	BTB And C-terminal Kelch
2	PF07426	Dynactin subunit p22
2	PF07258	COMM domain
2	PF05347	Complex 1 protein (LYR family)
2	PF05193	Peptidase M16 inactive domain
2	PF05162	Ribosomal protein L41
2	PF04603	Ran-interacting Mog1 protein
2	PF04587	ADP-specific Phosphofructokinase/Glucokinase conserved region
2	PF04564	U-box domain
2	PF04495	GRASP55/65 PDZ-like domain
2	PF04286	Protein of unknown function (DUF445)
2	PF04055	Radical SAM superfamily
2	PF03914	CBF/Mak21 family
2	PF03807	NADP oxidoreductase coenzyme F420-dependent
2	PF03368	Dicer dimerisation domain
2	PF02894	Oxidoreductase family, C-terminal alpha/beta domain
2	PF02867	Ribonucleotide reductase, barrel domain
2	PF02784	Pyridoxal-dependent decarboxylase, pyridoxal binding domain
2	PF02771	Acyl-CoA dehydrogenase, N-terminal domain
2	PF02544	3-oxo-5-alpha-steroid 4-dehydrogenase
2	PF02517	CPBP intramembrane metalloprotease
2	PF02466	Tim17/Tim22/Tim23/Pmp24 family
2	PF02445	Quinolinate synthetase A protein
2	PF02410	Ribosomal silencing factor during starvation
2	PF02259	FAT domain
2	PF02037	SAP domain
2	PF01907	Ribosomal protein L37e
2	PF01866	Putative diphthamide synthesis protein
2	PF01799	[2Fe-2S] binding domain
2	PF01798	snoRNA binding domain, fibrillarin
2	PF01786	Alternative oxidase
2	PF01764	Lipase (class 3)
2	PF01535	PPR repeat
2	PF01509	TruB family pseudouridylate synthase (N terminal domain)
2	PF01431	Peptidase family M13
2	PF01430	Hsp33 protein
2	PF01408	Oxidoreductase family, NAD-binding Rossmann fold
2	PF01406	tRNA synthetases class I (C) catalytic domain
2	PF01369	Sec7 domain
2	PF01315	Aldehyde oxidase and xanthine dehydrogenase, a/b hammerhead domain
2	PF01138	3' exoribonuclease family, domain 1
2	PF01095	Pectinesterase
2	PF01083	Cutinase
2	PF00929	Exonuclease
2	PF00902	Sec-independent protein translocase protein (TatC)
2	PF00885	6,7-dimethyl-8-ribityllumazine synthase
2	PF00856	SET domain
2	PF00840	Glycosyl hydrolase family 7
2	PF00828	Ribosomal proteins 50S-L15, 50S-L18e, 60S-L27A
2	PF00753	Metallo-beta-lactamase superfamily
2	PF00725	3-hydroxyacyl-CoA dehydrogenase, C-terminal domain
2	PF00685	Sulfotransferase domain
2	PF00665	Integrase core domain
2	PF00662	NADH-Ubiquinone oxidoreductase (complex I), chain 5 N-terminus
2	PF00641	Zn-finger in Ran binding protein and others
2	PF00595	PDZ domain
2	PF00560	Leucine Rich Repeat
2	PF00490	Delta-aminolevulinic acid dehydratase
2	PF00487	Fatty acid desaturase
2	PF00450	Serine carboxypeptidase
2	PF00338	Ribosomal protein S10p/S20e
2	PF00278	Pyridoxal-dependent decarboxylase, C-terminal sheet domain
2	PF00255	Glutathione peroxidase
2	PF00232	Glycosyl hydrolase family 1
2	PF00226	DnaJ domain
2	PF00215	Orotidine 5'-phosphate decarboxylase / HUMPS family
2	PF00183	Hsp90 protein
2	PF00173	Cytochrome b5-like Heme/Steroid binding domain
2	PF00160	Cyclophilin type peptidyl-prolyl cis-trans isomerase/CLD
2	PF00115	Cytochrome C and Quinol oxidase polypeptide I
2	PF00063	Myosin head (motor domain)
2	PF00006	ATP synthase alpha/beta family, nucleotide-binding domain
1	PF19088	TUTase nucleotidyltransferase domain
1	PF18785	Invertebrate-AID/APOBEC-deaminase
1	PF17919	RNase H-like domain found in reverse transcriptase
1	PF17917	RNase H-like domain found in reverse transcriptase
1	PF17862	AAA+ lid domain
1	PF17773	UPF0176 acylphosphatase like domain
1	PF17761	DUF1016 N-terminal domain
1	PF17682	Tau95 Triple barrel domain
1	PF16908	Vacuolar sorting-associated protein 13, N-terminal
1	PF16450	Proteasomal ATPase OB C-terminal domain
1	PF16209	Phospholipid-translocating ATPase N-terminal
1	PF16131	Torus domain
1	PF16124	RecQ zinc-binding
1	PF16019	Cysteine/serine-rich nuclear protein N-terminus
1	PF15938	Domain of unknown function (DUF4750)
1	PF15613	Williams-Beuren syndrome DDT (WSD), D-TOX E motif
1	PF15511	Centromere kinetochore component CENP-T histone fold
1	PF15341	Ribosome biogenesis protein SLX9
1	PF15288	Zinc knuckle
1	PF15159	Phosphatidylinositol N-acetylglucosaminyltransferase subunit Y
1	PF14953	Domain of unknown function (DUF4504)
1	PF14748	Pyrroline-5-carboxylate reductase dimerisation
1	PF14668	Rapamycin-insensitive companion of mTOR, domain 5
1	PF14572	Phosphoribosyl synthetase-associated domain
1	PF14566	Inositol hexakisphosphate
1	PF14497	Glutathione S-transferase, C-terminal domain
1	PF14303	No apical meristem-associated C-terminal domain
1	PF13855	Leucine rich repeat
1	PF13646	HEAT repeats
1	PF13640	2OG-Fe(II) oxygenase superfamily
1	PF13510	2Fe-2S iron-sulfur cluster binding domain
1	PF13358	DDE superfamily endonuclease
1	PF13193	AMP-binding enzyme C-terminal domain
1	PF13091	PLD-like domain
1	PF13001	Proteasome stabiliser
1	PF12907	Zinc-binding
1	PF12816	Golgi CORVET complex core vacuolar protein 8
1	PF12738	twin BRCT domain
1	PF12678	RING-H2 zinc finger domain
1	PF12368	Rhodanase C-terminal
1	PF11969	Scavenger mRNA decapping enzyme C-term binding
1	PF10785	NADH-ubiquinone oxidoreductase complex I, 21 kDa subunit
1	PF10660	Iron-containing outer mitochondrial membrane protein N-terminus
1	PF10588	NADH-ubiquinone oxidoreductase-G iron-sulfur binding region
1	PF10431	C-terminal, D2-small domain, of ClpB protein
1	PF10290	Glycine-rich protein domain (DUF2403)
1	PF10287	Putative TOS1-like glycosyl hydrolase (DUF2401)
1	PF10163	Transcription factor e(y)2
1	PF09734	RNA polymerase III transcription factor (TF)IIIC subunit HTH domain
1	PF09445	RNA cap guanine-N2 methyltransferase
1	PF09429	WW domain binding protein 11
1	PF09420	Ribosome biogenesis protein Nop16
1	PF09382	RQC domain
1	PF09360	Iron-binding zinc finger CDGSH type
1	PF09340	Histone acetyltransferase subunit NuA4
1	PF09336	Vps4 C terminal oligomerisation domain
1	PF08700	Vps51/Vps67
1	PF08583	Cytochrome c oxidase biogenesis protein Cmc1 like
1	PF08326	Acetyl-CoA carboxylase, central region
1	PF08156	NOP5NT (NUC127) domain
1	PF07926	TPR/MLP1/MLP2-like protein
1	PF07885	Ion channel
1	PF07714	Protein tyrosine and serine/threonine kinase
1	PF07648	Kazal-type serine protease inhibitor domain
1	PF07002	Copine
1	PF06974	WS/DGAT C-terminal domain
1	PF06842	Protein of unknown function (DUF1242)
1	PF06747	CHCH domain
1	PF06602	Myotubularin-like phosphatase domain
1	PF06455	NADH dehydrogenase subunit 5 C-terminus
1	PF06437	IMP-specific 5'-nucleotidase
1	PF06422	CDR ABC transporter
1	PF06110	Eukaryotic protein of unknown function (DUF953)
1	PF06027	Solute carrier family 35
1	PF05920	Homeobox KN domain
1	PF05843	Suppressor of forked protein (Suf)
1	PF05822	Pyrimidine 5'-nucleotidase (UMPH-1)
1	PF05001	RNA polymerase Rpb1 C-terminal repeat
1	PF04992	RNA polymerase Rpb1, domain 6
1	PF04990	RNA polymerase Rpb1, domain 7
1	PF04938	Survival motor neuron (SMN) interacting protein 1 (SIP1)
1	PF04928	Poly(A) polymerase central domain
1	PF04874	Mak16 protein C-terminal region
1	PF04810	Sec23/Sec24 zinc finger
1	PF04749	PLAC8 family
1	PF04502	Family of unknown function (DUF572)
1	PF04366	Las17-binding protein actin regulator
1	PF04111	Apg6 BARA domain
1	PF04031	Las1-like
1	PF03999	Microtubule associated protein (MAP65/ASE1 family)
1	PF03953	Tubulin C-terminal domain
1	PF03810	Importin-beta N-terminal domain
1	PF03732	Retrotransposon gag protein
1	PF03619	Organic solute transporter Ostalpha
1	PF03398	Regulator of Vps4 activity in the MVB pathway
1	PF03211	Pectate lyase
1	PF03129	Anticodon binding domain
1	PF03092	BT1 family
1	PF03007	Wax ester synthase-like Acyl-CoA acyltransferase domain
1	PF02953	Tim10/DDP family zinc finger
1	PF02874	ATP synthase alpha/beta family, beta-barrel domain
1	PF02852	Pyridine nucleotide-disulphide oxidoreductase, dimerisation domain
1	PF02823	ATP synthase, Delta/Epsilon chain, beta-sandwich domain
1	PF02798	Glutathione S-transferase, N-terminal domain
1	PF02689	Helicase
1	PF02450	Lecithin:cholesterol acyltransferase
1	PF02190	ATP-dependent protease La (LON) substrate-binding domain
1	PF02137	Adenosine-deaminase (editase) domain
1	PF02046	Cytochrome c oxidase subunit VIa
1	PF02042	RWP-RK domain
1	PF01980	tRNA-methyltransferase O
1	PF01922	SRP19 protein
1	PF01920	Prefoldin subunit
1	PF01900	Rpp14/Pop5 family
1	PF01794	Ferric reductase like transmembrane component
1	PF01753	MYND finger
1	PF01738	Dienelactone hydrolase family
1	PF01694	Rhomboid family
1	PF01613	Flavin reductase like domain
1	PF01612	3'-5' exonuclease
1	PF01485	IBR domain, a half RING-finger domain
1	PF01479	S4 domain
1	PF01476	LysM domain
1	PF01423	LSM domain
1	PF01417	ENTH domain
1	PF01341	Glycosyl hydrolases family 6
1	PF01248	Ribosomal protein L7Ae/L30e/S12e/Gadd45 family
1	PF01239	Protein prenyltransferase alpha subunit repeat
1	PF01221	Dynein light chain type 1
1	PF01189	16S rRNA methyltransferase RsmB/F
1	PF01135	Protein-L-isoaspartate(D-aspartate) O-methyltransferase (PCMT)
1	PF01125	G10 protein
1	PF01124	MAPEG family
1	PF01103	Omp85 superfamily domain
1	PF01068	ATP dependent DNA ligase domain
1	PF01059	NADH-ubiquinone oxidoreductase chain 4, amino terminus
1	PF01039	Carboxyl transferase domain
1	PF00957	Synaptobrevin
1	PF00919	Uncharacterized protein family UPF0004
1	PF00795	Carbon-nitrogen hydrolase
1	PF00773	RNB domain
1	PF00759	Glycosyl hydrolase family 9
1	PF00755	Choline/Carnitine o-acyltransferase
1	PF00719	Inorganic pyrophosphatase
1	PF00694	Aconitase C-terminal domain
1	PF00690	Cation transporter/ATPase, N-terminus
1	PF00675	Insulinase (Peptidase family M16)
1	PF00673	ribosomal L5P family C-terminus
1	PF00654	Voltage gated chloride channel
1	PF00652	Ricin-type beta-trefoil lectin domain
1	PF00639	PPIC-type PPIASE domain
1	PF00581	Rhodanese-like domain
1	PF00534	Glycosyl transferases group 1
1	PF00510	Cytochrome c oxidase subunit III
1	PF00499	NADH-ubiquinone/plastoquinone oxidoreductase chain 6
1	PF00498	FHA domain
1	PF00453	Ribosomal protein L20
1	PF00444	Ribosomal protein L36
1	PF00443	Ubiquitin carboxyl-terminal hydrolase
1	PF00439	Bromodomain
1	PF00384	Molybdopterin oxidoreductase
1	PF00346	Respiratory-chain NADH dehydrogenase, 49 Kd subunit
1	PF00329	Respiratory-chain NADH dehydrogenase, 30 Kd subunit
1	PF00297	Ribosomal protein L3
1	PF00294	pfkB family carbohydrate kinase
1	PF00291	Pyridoxal-phosphate dependent enzyme
1	PF00276	Ribosomal protein L23
1	PF00238	Ribosomal protein L14p/L23e
1	PF00233	3'5'-cyclic nucleotide phosphodiesterase
1	PF00156	Phosphoribosyl transferase domain
1	PF00150	Cellulase (glycosyl hydrolase family 5)
1	PF00146	NADH dehydrogenase
1	PF00137	ATP synthase subunit C
1	PF00132	Bacterial transferase hexapeptide (six repeats)
1	PF00125	Core histone H2A/H2B/H3/H4
1	PF00102	Protein-tyrosine phosphatase
1	PF00097	Zinc finger, C3HC4 type (RING finger)
1	PF00096	Zinc finger, C2H2 type
1	PF00043	Glutathione S-transferase, C-terminal domain
1	PF00033	Cytochrome b/b6/petB
1	PF00032	Cytochrome b(C-terminal)/b6/petD
1	PF00027	Cyclic nucleotide-binding domain
1	PF00018	SH3 domain

## Sheet: Table S7
Supplementary Table S7. Pfam domains encoded by P. sorghi genes identified as differentially regulated. Duplicated entries indicate duplicated domain encoded on the same gene.
Gene ID	Log-Fold change	Adjusted p-value	Pfam IF	Pfam description
PsorP6_003828-RA	-9.3359	0.00035556	PF05699	hAT family C-terminal dimerisation region
PsorP6_011743-RA	-4.93248	0.0399295	PF00249	Myb-like DNA-binding domain
PsorP6_008978-RA	-3.67765	2.20946e-05	PF00616	GTPase-activator protein for Ras-like GTPase
PsorP6_013609-RA	-3.60072	0.021025	PF02042	RWP-RK domain
PsorP6_018904-RA	-3.31379	0.0293759	PF02364	1,3-beta-glucan synthase component
PsorP6_018904-RA	-3.31379	0.0293759	PF02364	1,3-beta-glucan synthase component
PsorP6_014784-RA	-3.28178	8.24675e-11	PF00230	Major intrinsic protein
PsorP6_012616-RA	-3.11075	0.0350822	PF13359	DDE superfamily endonuclease
PsorP6_014841-RA	-3.10517	0.00193238	PF13621	Cupin-like domain	terminal	domain
PsorP6_005182-RA	-3.08356	0.00778868	PF00069	Protein kinase domain
PsorP6_011447-RA	-3.05527	0.0201822	PF00933	Glycosyl hydrolase family 3 N terminal domain
PsorP6_003381-RA	-2.8762	0.0357651	PF00137	ATP synthase subunit C
PsorP6_008243-RA	-2.8241	0.00126351	PF02115	RHO protein GDP dissociation inhibitor
PsorP6_018207-RA	-2.75281	0.0113652	PF00264	Common central domain of tyrosinase
PsorP6_004345-RA	-2.6889	0.000119928	PF01363	FYVE zinc finger
PsorP6_017746-RA	-2.35115	0.0314621	PF00400	WD domain, G-beta repeat
PsorP6_017746-RA	-2.35115	0.0314621	PF00400	WD domain, G-beta repeat
PsorP6_017746-RA	-2.35115	0.0314621	PF00400	WD domain, G-beta repeat
PsorP6_017746-RA	-2.35115	0.0314621	PF00400	WD domain, G-beta repeat
PsorP6_010533-RA	-2.27938	0.0331177	PF01363	FYVE zinc finger
PsorP6_010533-RA	-2.27938	0.0331177	PF13185	GAF domain
PsorP6_011341-RA	-2.19288	0.00184608	PF00150	Cellulase (glycosyl hydrolase family 5)
PsorP6_017205-RA	-2.17224	0.00991332	PF00732	GMC oxidoreductase
PsorP6_017205-RA	-2.17224	0.00991332	PF05199	GMC oxidoreductase
PsorP6_009236-RA	-2.16931	0.0387925	PF14559	Tetratricopeptide repeat
PsorP6_010344-RA	-2.16454	0.0181957	PF01504	Phosphatidylinositol-4-phosphate 5-Kinase
PsorP6_001250-RA	-2.10368	0.0153346	PF13847	Methyltransferase domain
PsorP6_013538-RA	-2.034	0.0399851	PF04127	DNA / pantothenate metabolism flavoprotein
PsorP6_002240-RA	-1.99633	0.0492709	PF06544	Protein of unknown function (DUF1115)
PsorP6_002240-RA	-1.99633	0.0492709	PF08572	pre-mRNA processing factor 3 (PRP3)
PsorP6_009361-RA	-1.99315	0.0271289	PF00069	Protein kinase domain
PsorP6_014381-RA	-1.92147	0.0453689	PF12796	Ankyrin repeats (3 copies)
PsorP6_011041-RA	-1.88383	0.00137704	PF00840	Glycosyl hydrolase family 7
PsorP6_006100-RA	-1.87543	0.0374058	PF02042	RWP-RK domain
PsorP6_014293-RA	-1.83489	0.0157505	PF03101	FAR1 DNA-binding domain	second	additional	domain
PsorP6_014595-RA	-1.82049	0.0278154	PF07859	alpha/beta hydrolase fold
PsorP6_015703-RA	-1.76437	0.0426304	PF07973	Threonyl and Alanyl tRNA synthetase second additional domain
PsorP6_007882-RA	-1.75193	0.0398272	PF00149	Calcineurin-like phosphoesterase
PsorP6_017125-RA	-1.73639	0.0254706	PF00628	PHD-finger
PsorP6_011199-RA	-1.68505	0.043458	PF00412	LIM domain
PsorP6_011199-RA	-1.68505	0.043458	PF00412	LIM domain
PsorP6_017311-RA	-1.62429	0.0382262	PF01230	HIT domain
PsorP6_011817-RA	-1.55437	0.0201547	PF13462	Thioredoxin
PsorP6_008375-RA	-1.5358	0.0133671	PF02026	RyR domain
PsorP6_008375-RA	-1.5358	0.0133671	PF02026	RyR domain
PsorP6_008375-RA	-1.5358	0.0133671	PF08016	Polycystin cation channel
PsorP6_008375-RA	-1.5358	0.0133671	PF08016	Polycystin cation channel
PsorP6_009107-RA	-1.48601	0.0256427	PF00168	C2 domain
PsorP6_000585-RA	-1.47981	0.0477841	PF07690	Major Facilitator Superfamily
PsorP6_000034-RA	-1.47881	0.0495784	PF01569	PAP2 superfamily
PsorP6_004666-RA	-1.4573	0.0180363	PF00403	Heavy-metal-associated domain
PsorP6_017671-RA	-1.44008	0.0466983	PF13883	Pyridoxamine 5'-phosphate oxidase	domain)
PsorP6_015683-RA	-1.41801	0.0291429	PF03332	Eukaryotic phosphomannomutase	domain)
PsorP6_004943-RA	-1.40836	0.0117763	PF00130	Phorbol esters/diacylglycerol binding domain (C1 domain)
PsorP6_004943-RA	-1.40836	0.0117763	PF00130	Phorbol esters/diacylglycerol binding domain (C1 domain)
PsorP6_004943-RA	-1.40836	0.0117763	PF00609	Diacylglycerol kinase accessory domain
PsorP6_004943-RA	-1.40836	0.0117763	PF00781	Diacylglycerol kinase catalytic domain
PsorP6_015936-RA	-1.40011	0.0319065	PF00082	Subtilase family
PsorP6_001445-RA	-1.3427	0.041997	PF01055	Glycosyl hydrolases family 31
PsorP6_001445-RA	-1.3427	0.041997	PF13802	Galactose mutarotase-like
PsorP6_014822-RA	-1.32558	0.0458206	PF00201	UDP-glucoronosyl and UDP-glucosyl transferase
PsorP6_014822-RA	-1.32558	0.0458206	PF03033	Glycosyltransferase family 28 N-terminal domain
PsorP6_014822-RA	-1.32558	0.0458206	PF03033	Glycosyltransferase family 28 N-terminal domain
PsorP6_015804-RA	-1.27813	0.0394149	PF00069	Protein kinase domain
PsorP6_003521-RA	-1.26073	0.0279513	PF02798	Glutathione S-transferase, N-terminal domain
PsorP6_003521-RA	-1.26073	0.0279513	PF14497	Glutathione S-transferase, C-terminal domain
PsorP6_008958-RA	-1.24505	0.0375047	PF00122	E1-E2 ATPase
PsorP6_008958-RA	-1.24505	0.0375047	PF00122	E1-E2 ATPase
PsorP6_008958-RA	-1.24505	0.0375047	PF00689	Cation transporting ATPase, C-terminus
PsorP6_008958-RA	-1.24505	0.0375047	PF00690	Cation transporter/ATPase, N-terminus
PsorP6_008958-RA	-1.24505	0.0375047	PF00702	haloacid dehalogenase-like hydrolase
PsorP6_008958-RA	-1.24505	0.0375047	PF13246	Cation transport ATPase (P-type)
PsorP6_014761-RA	-1.23608	0.0278972	PF00230	Major intrinsic protein
PsorP6_016729-RA	-1.19294	0.0389329	PF00083	Sugar (and other) transporter	Golgi	transport	N-terminal
PsorP6_014783-RA	-1.18302	0.0335609	PF09324	Domain of unknown function (DUF1981)	Mon2
PsorP6_014783-RA	-1.18302	0.0335609	PF12783	Guanine nucleotide exchange factor in Golgi transport N-terminal
PsorP6_014783-RA	-1.18302	0.0335609	PF16213	Dimerisation and cyclophilin-binding domain of Mon2
PsorP6_001557-RA	-1.14412	0.0455095	PF00227	Proteasome subunit
PsorP6_004019-RA	1.14582	0.0381721	PF00448	SRP54-type protein, GTPase domain
PsorP6_004019-RA	1.14582	0.0381721	PF02881	SRP54-type protein, helical bundle domain
PsorP6_007584-RA	1.17574	0.0457044	PF13499	EF-hand domain pair
PsorP6_007584-RA	1.17574	0.0457044	PF17958	EF-hand domain	terminal	domain)
PsorP6_016922-RA	1.17755	0.0293759	PF01472	PUA domain
PsorP6_016922-RA	1.17755	0.0293759	PF01509	TruB family pseudouridylate synthase (N terminal domain)	domain
PsorP6_016922-RA	1.17755	0.0293759	PF08068	DKCLD (NUC011) domain
PsorP6_016922-RA	1.17755	0.0293759	PF16198	tRNA pseudouridylate synthase B C-terminal domain
PsorP6_007298-RA	1.20489	0.0492709	PF00153	Mitochondrial carrier protein
PsorP6_007298-RA	1.20489	0.0492709	PF00153	Mitochondrial carrier protein
PsorP6_014014-RA	1.24859	0.0232572	PF04209	homogentisate 1,2-dioxygenase
PsorP6_011708-RA	1.25185	0.0231658	PF00069	Protein kinase domain
PsorP6_002425-RA	1.25455	0.0466243	PF00226	DnaJ domain	SSU	processome	protein	25
PsorP6_005193-RA	1.25626	0.0307384	PF04130	Gamma tubulin complex component C-terminal
PsorP6_010462-RA	1.27462	0.0477696	PF06862	Utp25, U3 small nucleolar RNA-associated SSU processome protein 25	binding	domain
PsorP6_009324-RA	1.29973	0.0447277	PF00205	Thiamine pyrophosphate enzyme, central domain	binding	domain
PsorP6_009324-RA	1.29973	0.0447277	PF02775	Thiamine pyrophosphate enzyme, C-terminal TPP binding domain
PsorP6_009324-RA	1.29973	0.0447277	PF02776	Thiamine pyrophosphate enzyme, N-terminal TPP binding domain
PsorP6_009763-RA	1.30572	0.0468431	PF03935	Beta-glucan synthesis-associated protein (SKN1)
PsorP6_009763-RA	1.30572	0.0468431	PF03935	Beta-glucan synthesis-associated protein (SKN1)
PsorP6_009763-RA	1.30572	0.0468431	PF03935	Beta-glucan synthesis-associated protein (SKN1)
PsorP6_009763-RA	1.30572	0.0468431	PF03935	Beta-glucan synthesis-associated protein (SKN1)
PsorP6_015177-RA	1.31187	0.0272548	PF07714	Protein tyrosine and serine/threonine kinase
PsorP6_017283-RA	1.31237	0.049299	PF07714	Protein tyrosine and serine/threonine kinase	subunit	8	N-terminus
PsorP6_001580-RA	1.31738	0.0374058	PF00909	Ammonium Transporter Family
PsorP6_001580-RA	1.31738	0.0374058	PF05470	Eukaryotic translation initiation factor 3 subunit 8 N-terminus
PsorP6_001580-RA	1.31738	0.0374058	PF17849	Dis3-like cold-shock domain 2 (CSD2)
PsorP6_015591-RA	1.32328	0.0477696	PF00481	Protein phosphatase 2C
PsorP6_015591-RA	1.32328	0.0477696	PF00498	FHA domain
PsorP6_001936-RA	1.32378	0.0310248	PF06858	Nucleolar GTP-binding protein 1 (NOG1)
PsorP6_001936-RA	1.32378	0.0310248	PF08155	NOGCT (NUC087) domain
PsorP6_001936-RA	1.32378	0.0310248	PF17835	NOG1 N-terminal helical domain
PsorP6_005623-RA	1.32423	0.0315543	PF00787	PX domain
PsorP6_000958-RA	1.32519	0.0241469	PF00307	Calponin homology (CH) domain
PsorP6_000958-RA	1.32519	0.0241469	PF00307	Calponin homology (CH) domain
PsorP6_013687-RA	1.3657	0.0293774	PF00155	Aminotransferase class I and II
PsorP6_005566-RA	1.37366	0.0284461	PF00400	WD domain, G-beta repeat
PsorP6_005566-RA	1.37366	0.0284461	PF00400	WD domain, G-beta repeat
PsorP6_005566-RA	1.37366	0.0284461	PF00400	WD domain, G-beta repeat
PsorP6_005566-RA	1.37366	0.0284461	PF00400	WD domain, G-beta repeat
PsorP6_005566-RA	1.37366	0.0284461	PF04158	Sof1-like domain
PsorP6_005566-RA	1.37366	0.0284461	PF04158	Sof1-like domain
PsorP6_014640-RA	1.38157	0.0109335	PF03372	Endonuclease/Exonuclease/phosphatase family	VPS13
PsorP6_017956-RA	1.39331	0.00503607	PF09333	Autophagy-related protein C terminal domain
PsorP6_017956-RA	1.39331	0.00503607	PF12624	N-terminal region of Chorein or VPS13
PsorP6_017956-RA	1.39331	0.00503607	PF13329	Autophagy-related protein 2 CAD motif
PsorP6_014558-RA	1.41189	0.0133383	PF01363	FYVE zinc finger
PsorP6_014290-RA	1.42767	0.00863951	PF08389	Exportin 1-like protein
PsorP6_017504-RA	1.44246	0.0166481	PF00561	alpha/beta hydrolase fold
PsorP6_014654-RA	1.4434	0.0343874	PF00149	Calcineurin-like phosphoesterase
PsorP6_014654-RA	1.4434	0.0343874	PF02872	5'-nucleotidase, C-terminal domain
PsorP6_008181-RA	1.48455	0.00876442	PF13432	Tetratricopeptide repeat
PsorP6_000589-RA	1.50438	0.0234949	PF00169	PH domain
PsorP6_000589-RA	1.50438	0.0234949	PF00169	PH domain	domain
PsorP6_000589-RA	1.50438	0.0234949	PF00595	PDZ domain	channel
PsorP6_000589-RA	1.50438	0.0234949	PF02204	Vacuolar sorting protein 9 (VPS9) domain
PsorP6_011114-RA	1.5052	0.0208539	PF06011	Transient receptor potential (TRP) ion channel
PsorP6_012933-RA	1.50669	0.0152571	PF00270	DEAD/DEAH box helicase
PsorP6_012933-RA	1.50669	0.0152571	PF00271	Helicase conserved C-terminal domain
PsorP6_017039-RA	1.50706	0.0223045	PF02181	Formin Homology 2 Domain
PsorP6_017039-RA	1.50706	0.0223045	PF10152	Subunit CCDC53 of WASH complex
PsorP6_017039-RA	1.50706	0.0223045	PF10152	Subunit CCDC53 of WASH complex
PsorP6_017039-RA	1.50706	0.0223045	PF10152	Subunit CCDC53 of WASH complex
PsorP6_002782-RA	1.51326	0.005742	PF00069	Protein kinase domain
PsorP6_016661-RA	1.5209	0.00782341	PF01363	FYVE zinc finger
PsorP6_016322-RA	1.52886	0.0335609	PF00002	7 transmembrane receptor (Secretin family)
PsorP6_016322-RA	1.52886	0.0335609	PF01504	Phosphatidylinositol-4-phosphate 5-Kinase
PsorP6_003496-RA	1.52936	0.00551912	PF07714	Protein tyrosine and serine/threonine kinase
PsorP6_011288-RA	1.53229	0.0216428	PF03552	Cellulose synthase
PsorP6_011288-RA	1.53229	0.0216428	PF03552	Cellulose synthase
PsorP6_002800-RA	1.53801	0.0155164	PF00890	FAD binding domain
PsorP6_009725-RA	1.55328	0.0150333	PF10342	Ser-Thr-rich glycosyl-phosphatidyl-inositol-anchored membrane family
PsorP6_006580-RA	1.55367	0.00318138	PF00027	Cyclic nucleotide-binding domain
PsorP6_006580-RA	1.55367	0.00318138	PF00027	Cyclic nucleotide-binding domain
PsorP6_006580-RA	1.55367	0.00318138	PF00069	Protein kinase domain
PsorP6_006580-RA	1.55367	0.00318138	PF00481	Protein phosphatase 2C
PsorP6_009531-RA	1.6067	0.0458058	PF00149	Calcineurin-like phosphoesterase
PsorP6_005716-RA	1.61037	0.0113674	PF00270	DEAD/DEAH box helicase
PsorP6_005716-RA	1.61037	0.0113674	PF00271	Helicase conserved C-terminal domain	RBD,	or	RNP	domain)
PsorP6_009177-RA	1.6124	0.0060745	PF14360	PAP2 superfamily C-terminal	RBD,	or	RNP	domain)
PsorP6_009119-RA	1.61478	0.0027092	PF00076	RNA recognition motif. (a.k.a. RRM, RBD, or RNP domain)
PsorP6_009119-RA	1.61478	0.0027092	PF00076	RNA recognition motif. (a.k.a. RRM, RBD, or RNP domain)
PsorP6_007043-RA	1.62057	0.0399851	PF01764	Lipase (class 3)
PsorP6_007928-RA	1.62303	0.0112883	PF07780	Spb1 C-terminal domain
PsorP6_007928-RA	1.62303	0.0112883	PF11861	Domain of unknown function (DUF3381)
PsorP6_009751-RA	1.6363	0.00121037	PF03935	Beta-glucan synthesis-associated protein (SKN1)
PsorP6_009751-RA	1.6363	0.00121037	PF03935	Beta-glucan synthesis-associated protein (SKN1)
PsorP6_015119-RA	1.64732	0.0359991	PF00168	C2 domain
PsorP6_017444-RA	1.65344	0.0235794	PF00083	Sugar (and other) transporter
PsorP6_017444-RA	1.65344	0.0235794	PF02364	1,3-beta-glucan synthase component
PsorP6_017444-RA	1.65344	0.0235794	PF14288	1,3-beta-glucan synthase subunit FKS1, domain-1
PsorP6_016238-RA	1.65525	0.00473007	PF00149	Calcineurin-like phosphoesterase
PsorP6_008195-RA	1.65979	0.0122522	PF00198	2-oxoacid dehydrogenases acyltransferase (catalytic domain)
PsorP6_008195-RA	1.65979	0.0122522	PF00364	Biotin-requiring enzyme
PsorP6_008195-RA	1.65979	0.0122522	PF02817	e3 binding domain
PsorP6_009450-RA	1.66227	0.00768632	PF05699	hAT family C-terminal dimerisation region
PsorP6_014115-RA	1.6865	0.00531956	PF00069	Protein kinase domain
PsorP6_014115-RA	1.6865	0.00531956	PF00787	PX domain
PsorP6_004257-RA	1.68849	0.00460552	PF02364	1,3-beta-glucan synthase component
PsorP6_004257-RA	1.68849	0.00460552	PF02364	1,3-beta-glucan synthase component
PsorP6_004257-RA	1.68849	0.00460552	PF14288	1,3-beta-glucan synthase subunit FKS1, domain-1
PsorP6_016121-RA	1.70701	0.0293759	PF01363	FYVE zinc finger
PsorP6_000686-RA	1.71985	0.000368202	PF00617	RasGEF domain
PsorP6_000686-RA	1.71985	0.000368202	PF00618	RasGEF N-terminal motif
PsorP6_013691-RA	1.75188	0.0166481	PF00583	Acetyltransferase (GNAT) family
PsorP6_013691-RA	1.75188	0.0166481	PF00696	Amino acid kinase family
PsorP6_008193-RA	1.75749	0.0345805	PF02779	Transketolase, pyrimidine binding domain
PsorP6_008193-RA	1.75749	0.0345805	PF02780	Transketolase, C-terminal domain	heterochromatin
PsorP6_006394-RA	1.77146	0.0293759	PF00069	Protein kinase domain	channel
PsorP6_006394-RA	1.77146	0.0293759	PF07814	Wings apart-like protein regulation of heterochromatin
PsorP6_004546-RA	1.79022	0.0231658	PF06011	Transient receptor potential (TRP) ion channel
PsorP6_013768-RA	1.80747	0.00167484	PF06423	GWT1
PsorP6_017627-RA	1.81451	0.00141776	PF01363	FYVE zinc finger	domain
PsorP6_004404-RA	1.81775	0.0365236	PF00170	bZIP transcription factor
PsorP6_007934-RA	1.82561	0.0231658	PF02204	Vacuolar sorting protein 9 (VPS9) domain
PsorP6_017808-RA	1.86975	0.00295659	PF01363	FYVE zinc finger	and	Pleckstrin	(DEP)
PsorP6_018060-RA	1.87037	0.00274706	PF07714	Protein tyrosine and serine/threonine kinase
PsorP6_004831-RA	1.87288	0.0286878	PF00610	Domain found in Dishevelled, Egl-10, and Pleckstrin (DEP)
PsorP6_004831-RA	1.87288	0.0286878	PF03747	ADP-ribosylglycohydrolase
PsorP6_018239-RA	1.88804	0.000368202	PF00447	HSF-type DNA-binding
PsorP6_009106-RA	1.91396	0.00372794	PF00226	DnaJ domain
PsorP6_009106-RA	1.91396	0.00372794	PF01363	FYVE zinc finger
PsorP6_009106-RA	1.91396	0.00372794	PF01363	FYVE zinc finger
PsorP6_001631-RA	1.92262	0.017804	PF01465	GRIP domain
PsorP6_006755-RA	1.93621	0.0246976	PF00887	Acyl CoA binding protein
PsorP6_011874-RA	1.93995	0.0115994	PF00012	Hsp70 protein
PsorP6_017259-RA	1.96569	0.00564458	PF00005	ABC transporter
PsorP6_017259-RA	1.96569	0.00564458	PF01061	ABC-2 type transporter
PsorP6_017259-RA	1.96569	0.00564458	PF19055	ABC-2 type transporter
PsorP6_005440-RA	1.98255	0.000481504	PF00155	Aminotransferase class I and II
PsorP6_005440-RA	1.98255	0.000481504	PF00800	Prephenate dehydratase
PsorP6_004696-RA	1.98914	0.00210904	PF05729	NACHT domain	channel
PsorP6_001194-RA	2.00054	0.0141377	PF06011	Transient receptor potential (TRP) ion channel
PsorP6_010353-RA	2.0277	0.0193518	PF12146	Serine aminopeptidase, S33
PsorP6_003424-RA	2.0286	0.000141944	PF00447	HSF-type DNA-binding
PsorP6_016900-RA	2.04588	0.000122479	PF00063	Myosin head (motor domain)
PsorP6_016900-RA	2.04588	0.000122479	PF00612	IQ calmodulin-binding motif
PsorP6_016900-RA	2.04588	0.000122479	PF00612	IQ calmodulin-binding motif
PsorP6_016900-RA	2.04588	0.000122479	PF00612	IQ calmodulin-binding motif
PsorP6_016900-RA	2.04588	0.000122479	PF00612	IQ calmodulin-binding motif
PsorP6_004580-RA	2.04657	0.000295763	PF03798	TLC domain
PsorP6_013327-RA	2.06259	0.0379851	PF05630	Necrosis inducing protein (NPP1)
PsorP6_003013-RA	2.06375	0.00522445	PF00732	GMC oxidoreductase
PsorP6_003013-RA	2.06375	0.00522445	PF05199	GMC oxidoreductase
PsorP6_010857-RA	2.07447	0.0254706	PF04218	CENP-B N-terminal DNA-binding domain
PsorP6_007843-RA	2.0869	8.51613e-05	PF00454	Phosphatidylinositol 3- and 4-kinase
PsorP6_003175-RA	2.10521	0.000397738	PF00188	Cysteine-rich secretory protein family
PsorP6_013462-RA	2.10637	0.00108819	PF13639	Ring finger domain
PsorP6_006692-RA	2.1387	0.0108226	PF00995	Sec1 family
PsorP6_015825-RA	2.14083	0.000187521	PF00005	ABC transporter
PsorP6_015825-RA	2.14083	0.000187521	PF00005	ABC transporter
PsorP6_015825-RA	2.14083	0.000187521	PF01061	ABC-2 type transporter
PsorP6_015825-RA	2.14083	0.000187521	PF01061	ABC-2 type transporter
PsorP6_015825-RA	2.14083	0.000187521	PF19055	ABC-2 type transporter	domain
PsorP6_015825-RA	2.14083	0.000187521	PF19055	ABC-2 type transporter	domain
PsorP6_004056-RA	2.16463	0.0104016	PF03639	Glycosyl hydrolase family 81 N-terminal domain
PsorP6_004056-RA	2.16463	0.0104016	PF17652	Glycosyl hydrolase family 81 C-terminal domain
PsorP6_000406-RA	2.2002	0.037818	PF00153	Mitochondrial carrier protein
PsorP6_011545-RA	2.20619	0.049299	PF06437	IMP-specific 5'-nucleotidase
PsorP6_011545-RA	2.20619	0.049299	PF06437	IMP-specific 5'-nucleotidase
PsorP6_016784-RA	2.21853	0.00141776	PF00083	Sugar (and other) transporter
PsorP6_017985-RA	2.22715	0.00510182	PF00182	Chitinase class I
PsorP6_001860-RA	2.24201	0.0373272	PF05225	helix-turn-helix, Psq domain
PsorP6_002801-RA	2.24997	0.0314621	PF00171	Aldehyde dehydrogenase family	exchange
PsorP6_013507-RA	2.28249	0.0361589	PF07716	Basic region leucine zipper	exchange
PsorP6_001089-RA	2.31436	0.00256305	PF03083	Sugar efflux transporter for intercellular exchange
PsorP6_001089-RA	2.31436	0.00256305	PF03083	Sugar efflux transporter for intercellular exchange	domain
PsorP6_015548-RA	2.35373	6.77998e-05	PF00332	Glycosyl hydrolases family 17
PsorP6_011452-RA	2.37032	0.000405166	PF18271	Glycoside hydrolase 131 catalytic N-terminal domain
PsorP6_017102-RA	2.4083	0.0021449	PF00168	C2 domain
PsorP6_005355-RA	2.41081	0.0225839	PF13676	TIR domain
PsorP6_007369-RA	2.4227	0.011621	PF00010	Helix-loop-helix DNA-binding domain
PsorP6_008118-RA	2.44317	0.00863951	PF00856	SET domain
PsorP6_005940-RA	2.53463	0.0156433	PF01363	FYVE zinc finger
PsorP6_004584-RA	2.54341	0.0256713	PF04116	Fatty acid hydroxylase superfamily
PsorP6_002756-RA	2.56706	2.89422e-05	PF07714	Protein tyrosine and serine/threonine kinase
PsorP6_002756-RA	2.56706	2.89422e-05	PF13181	Tetratricopeptide repeat
PsorP6_009774-RA	2.58147	1.49577e-07	PF03092	BT1 family
PsorP6_006979-RA	2.65513	0.0112442	PF02042	RWP-RK domain
PsorP6_006666-RA	2.65796	2.08783e-08	PF00005	ABC transporter
PsorP6_006666-RA	2.65796	2.08783e-08	PF00005	ABC transporter
PsorP6_006666-RA	2.65796	2.08783e-08	PF00664	ABC transporter transmembrane region
PsorP6_006666-RA	2.65796	2.08783e-08	PF00664	ABC transporter transmembrane region
PsorP6_009164-RA	2.6599	0.0374058	PF00787	PX domain
PsorP6_009164-RA	2.6599	0.0374058	PF13639	Ring finger domain
PsorP6_000438-RA	2.71965	0.0132424	PF02535	ZIP Zinc transporter
PsorP6_010413-RA	2.73941	0.00619534	PF05870	Phenolic acid decarboxylase (PAD)	channel
PsorP6_013881-RA	2.76238	4.18013e-08	PF01619	Proline dehydrogenase	domain
PsorP6_001193-RA	2.7761	2.81842e-05	PF06011	Transient receptor potential (TRP) ion channel
PsorP6_017879-RA	2.7981	0.00481925	PF18271	Glycoside hydrolase 131 catalytic N-terminal domain
PsorP6_016644-RA	2.80795	0.000103646	PF00122	E1-E2 ATPase
PsorP6_016644-RA	2.80795	0.000103646	PF00690	Cation transporter/ATPase, N-terminus
PsorP6_016644-RA	2.80795	0.000103646	PF00702	haloacid dehalogenase-like hydrolase
PsorP6_009838-RA	2.8118	0.0192659	PF00149	Calcineurin-like phosphoesterase	domain
PsorP6_014001-RA	2.86772	0.00107024	PF08386	TAP-like protein
PsorP6_019611-RA	2.90037	6.02716e-05	PF18271	Glycoside hydrolase 131 catalytic N-terminal domain
PsorP6_002948-RA	2.9436	1.51826e-07	PF00249	Myb-like DNA-binding domain
PsorP6_000375-RA	2.94681	0.000453785	PF00450	Serine carboxypeptidase
PsorP6_000053-RA	2.99297	0.035295	PF05970	PIF1-like helicase
PsorP6_019614-RA	3.05071	0.000116401	PF00089	Trypsin
PsorP6_007825-RA	3.09987	0.00662336	PF02535	ZIP Zinc transporter
PsorP6_015976-RA	3.10841	1.96174e-09	PF12146	Serine aminopeptidase, S33
PsorP6_014707-RA	3.14468	2.15858e-05	PF01926	50S ribosome-binding GTPase
PsorP6_014707-RA	3.14468	2.15858e-05	PF16880	N-terminal EH-domain containing protein
PsorP6_014707-RA	3.14468	2.15858e-05	PF18150	Domain of unknown function (DUF5600)
PsorP6_015564-RA	3.16495	0.0471203	PF00083	Sugar (and other) transporter
PsorP6_013852-RA	3.17171	4.73252e-05	PF08386	TAP-like protein
PsorP6_013919-RA	3.1871	0.000174582	PF08386	TAP-like protein
PsorP6_015457-RA	3.18732	0.0015535	PF02602	Uroporphyrinogen-III synthase HemD	terminal	domain
PsorP6_000840-RA	3.2037	8.53922e-05	PF00246	Zinc carboxypeptidase
PsorP6_004577-RA	3.22201	7.61117e-06	PF00933	Glycosyl hydrolase family 3 N terminal domain
PsorP6_005513-RA	3.22268	0.0125629	PF12796	Ankyrin repeats (3 copies)
PsorP6_005513-RA	3.22268	0.0125629	PF12796	Ankyrin repeats (3 copies)	domain
PsorP6_005513-RA	3.22268	0.0125629	PF12796	Ankyrin repeats (3 copies)	domain
PsorP6_000355-RA	3.23462	0.000112216	PF03639	Glycosyl hydrolase family 81 N-terminal domain	region
PsorP6_000355-RA	3.23462	0.000112216	PF17652	Glycosyl hydrolase family 81 C-terminal domain
PsorP6_008556-RA	3.26641	5.30313e-09	PF00383	Cytidine and deoxycytidylate deaminase zinc-binding region
PsorP6_009720-RA	3.27644	2.33364e-05	PF03211	Pectate lyase
PsorP6_002946-RA	3.28903	0.0147556	PF09418	Protein of unknown function (DUF2009)
PsorP6_002946-RA	3.28903	0.0147556	PF09418	Protein of unknown function (DUF2009)
PsorP6_014415-RA	3.36894	7.53075e-10	PF00732	GMC oxidoreductase
PsorP6_014415-RA	3.36894	7.53075e-10	PF05199	GMC oxidoreductase
PsorP6_014415-RA	3.36894	7.53075e-10	PF14295	PAN domain
PsorP6_014415-RA	3.36894	7.53075e-10	PF14295	PAN domain	terminal	domain
PsorP6_007523-RA	3.38506	1.34677e-08	PF01207	Dihydrouridine synthase (Dus)
PsorP6_011419-RA	3.44833	0.000119928	PF00933	Glycosyl hydrolase family 3 N terminal domain
PsorP6_005648-RA	3.45529	0.000398391	PF03092	BT1 family
PsorP6_006965-RA	3.53321	2.77536e-07	PF02042	RWP-RK domain
PsorP6_007113-RA	3.53477	0.00400786	PF14587	O-Glycosyl hydrolase family 30
PsorP6_007017-RA	3.55042	0.000345847	PF00169	PH domain
PsorP6_000907-RA	3.56063	3.03219e-08	PF00112	Papain family cysteine protease	activity
PsorP6_006062-RA	3.5671	0.00195554	PF00787	PX domain
PsorP6_007139-RA	3.61084	2.19789e-05	PF16810	RXLR phytopathogen effector protein, Avirulence activity
PsorP6_010995-RA	3.63277	3.0626e-05	PF01419	Jacalin-like lectin domain
PsorP6_010928-RA	3.68259	0.000999588	PF00069	Protein kinase domain
PsorP6_014809-RA	3.69026	1.74484e-08	PF01590	GAF domain
PsorP6_004462-RA	3.69784	2.12766e-06	PF00188	Cysteine-rich secretory protein family
PsorP6_015808-RA	3.70432	1.68752e-08	PF00652	Ricin-type beta-trefoil lectin domain
PsorP6_012026-RA	3.71612	0.00260448	PF00083	Sugar (and other) transporter
PsorP6_005565-RA	3.7662	1.91538e-12	PF01363	FYVE zinc finger
PsorP6_005565-RA	3.7662	1.91538e-12	PF13374	Tetratricopeptide repeat	similar)
PsorP6_005565-RA	3.7662	1.91538e-12	PF13432	Tetratricopeptide repeat	similar)
PsorP6_004520-RA	3.8182	2.41042e-08	PF00642	Zinc finger C-x8-C-x5-C-x3-H type (and similar)
PsorP6_004520-RA	3.8182	2.41042e-08	PF00642	Zinc finger C-x8-C-x5-C-x3-H type (and similar)
PsorP6_005965-RA	3.87021	1.05506e-08	PF00787	PX domain
PsorP6_017260-RA	3.98697	0.0206011	PF02042	RWP-RK domain
PsorP6_000761-RA	4.05625	5.2213e-07	PF00005	ABC transporter
PsorP6_000761-RA	4.05625	5.2213e-07	PF00005	ABC transporter
PsorP6_000761-RA	4.05625	5.2213e-07	PF01061	ABC-2 type transporter
PsorP6_000761-RA	4.05625	5.2213e-07	PF01061	ABC-2 type transporter
PsorP6_000761-RA	4.05625	5.2213e-07	PF06422	CDR ABC transporter
PsorP6_000761-RA	4.05625	5.2213e-07	PF19055	ABC-2 type transporter
PsorP6_015987-RA	4.07364	0.000534173	PF09206	Alpha-L-arabinofuranosidase B, catalytic
PsorP6_014787-RA	4.12451	2.78921e-08	PF01590	GAF domain
PsorP6_011045-RA	4.14	7.33138e-06	PF00840	Glycosyl hydrolase family 7
PsorP6_015048-RA	4.17707	0.0454416	PF00182	Chitinase class I
PsorP6_013542-RA	4.22891	2.24579e-11	PF01363	FYVE zinc finger
PsorP6_013542-RA	4.22891	2.24579e-11	PF01590	GAF domain
PsorP6_015044-RA	4.24444	3.29503e-07	PF00182	Chitinase class I
PsorP6_007389-RA	4.31635	2.80956e-05	PF01083	Cutinase
PsorP6_018214-RA	4.61955	6.61375e-13	PF00264	Common central domain of tyrosinase
PsorP6_015772-RA	4.74663	5.90347e-10	PF00089	Trypsin
PsorP6_010339-RA	5.0093	1.71985e-06	PF01344	Kelch motif
PsorP6_010339-RA	5.0093	1.71985e-06	PF01344	Kelch motif
PsorP6_010339-RA	5.0093	1.71985e-06	PF01344	Kelch motif
PsorP6_010339-RA	5.0093	1.71985e-06	PF01344	Kelch motif
PsorP6_010339-RA	5.0093	1.71985e-06	PF13418	Galactose oxidase, central domain	L,	M	and	V)
PsorP6_010339-RA	5.0093	1.71985e-06	PF13964	Kelch motif
PsorP6_010571-RA	5.04849	0.0125629	PF00133	tRNA synthetases class I (I, L, M and V)
PsorP6_000584-RA	5.18541	6.69631e-07	PF07690	Major Facilitator Superfamily
PsorP6_005962-RA	5.26899	1.19125e-12	PF00787	PX domain
PsorP6_012714-RA	5.54754	1.65408e-14	PF00069	Protein kinase domain
PsorP6_012714-RA	5.54754	1.65408e-14	PF13855	Leucine rich repeat
PsorP6_007163-RA	5.62015	4.16857e-07	PF00787	PX domain
PsorP6_000774-RA	6.04326	4.29985e-17	PF00005	ABC transporter
PsorP6_000774-RA	6.04326	4.29985e-17	PF00005	ABC transporter
PsorP6_000774-RA	6.04326	4.29985e-17	PF01061	ABC-2 type transporter
PsorP6_000774-RA	6.04326	4.29985e-17	PF01061	ABC-2 type transporter
PsorP6_000774-RA	6.04326	4.29985e-17	PF06422	CDR ABC transporter
PsorP6_000774-RA	6.04326	4.29985e-17	PF19055	ABC-2 type transporter
PsorP6_014241-RA	6.12545	4.26191e-15	PF01644	Chitin synthase
PsorP6_014241-RA	6.12545	4.26191e-15	PF08407	Chitin synthase N-terminal
PsorP6_011882-RA	6.15314	5.59889e-22	PF00182	Chitinase class I
PsorP6_005764-RA	6.17412	0.0477696	PF04158	Sof1-like domain
PsorP6_005764-RA	6.17412	0.0477696	PF04158	Sof1-like domain
PsorP6_015983-RA	6.5251	7.20539e-15	PF09206	Alpha-L-arabinofuranosidase B, catalytic
PsorP6_007395-RA	7.28506	4.26191e-15	PF01083	Cutinase
PsorP6_003184-RA	7.7021	2.40509e-13	PF00188	Cysteine-rich secretory protein family
PsorP6_015740-RA	8.63736	8.36722e-21	PF00089	Trypsin
PsorP6_015981-RA	10.6048	9.73195e-30	PF09206	Alpha-L-arabinofuranosidase B, catalytic
PsorP6_007143-RA	11.4421	8.17356e-22	PF00005	ABC transporter
PsorP6_007143-RA	11.4421	8.17356e-22	PF01061	ABC-2 type transporter
PsorP6_007143-RA	11.4421	8.17356e-22	PF19055	ABC-2 type transporter
